# Supplementary material for: ZNT5-6 and ZNT7 play an integral role in protein N-glycosylation by supplying Zn2+ to Golgi α-mannosidase II
Source: J Biol Chem. 2024 May 16;300(6):107378. doi: 10.1016/j.jbc.2024.107378 (PMC11209640; doi:10.1016/j.jbc.2024.107378)
Supplement: Table S2 [file mmc2.xlsx]

## Sheet: Table S3
sp/tr	Entry	Full name	DKO1_MIA	DKO2_MIA	DKO3_MIA	WT1_MIA	WT2_MIA	WT3_MIA	DKO/WT	pval
>sp	Q9UIG0	BAZ1B_HUMAN Tyrosine-protein kinase BAZ1B OS=Homo sapiens OX=9606 GN=BAZ1B PE=1 SV=2	0.266139	0.310798	4.7672	0.19952	0.242281	0.214059	8.1483	0.354312
>sp	Q92520	FAM3C_HUMAN Protein FAM3C OS=Homo sapiens OX=9606 GN=FAM3C PE=1 SV=1	1.68945	1.63016	1.32571	0.337299	0.614627	0.402762	3.42907	0.001447
>sp	Q10469	MGAT2_HUMAN Alpha-1,6-mannosyl-glycoprotein 2-beta-N-acetylglucosaminyltransferase OS=Homo sapiens OX=9606 GN=MGAT2 PE=1 SV=1	1.63178	1.47419	1.41482	0.576979	0.505191	0.397041	3.05622	0.000260531
>sp	O43505	B4GA1_HUMAN Beta-1,4-glucuronyltransferase 1 OS=Homo sapiens OX=9606 GN=B4GAT1 PE=1 SV=1	1.69186	1.29194	1.51301	0.502949	0.462597	0.53764	2.99152	0.00106018
>sp	Q9UBV7	B4GT7_HUMAN Beta-1,4-galactosyltransferase 7 OS=Homo sapiens OX=9606 GN=B4GALT7 PE=1 SV=1	1.58675	1.38108	1.46974	0.515977	0.484319	0.56213	2.84018	0.000113723
>sp	P21980	TGM2_HUMAN Protein-glutamine gamma-glutamyltransferase 2 OS=Homo sapiens OX=9606 GN=TGM2 PE=1 SV=2	1.38818	1.61077	1.43098	0.544514	0.454127	0.571431	2.82148	0.000243013
>sp	P38159	RBMX_HUMAN RNA-binding motif protein, X chromosome OS=Homo sapiens OX=9606 GN=RBMX PE=1 SV=3	1.34182	2.2002	0.874278	0.363021	0.356364	0.864311	2.78861	0.0894694
>tr	H0YAA0	H0YAA0_HUMAN Uncharacterized protein (Fragment) OS=Homo sapiens OX=9606 PE=4 SV=1	1.886	1.63702	0.874886	0.295125	0.321718	0.985251	2.7451	0.0696609
>sp	Q9HD45	TM9S3_HUMAN Transmembrane 9 superfamily member 3 OS=Homo sapiens OX=9606 GN=TM9SF3 PE=1 SV=2	1.56818	1.41167	1.41165	0.549154	0.651755	0.407585	2.7302	0.000456713
>sp	P15291	B4GT1_HUMAN Beta-1,4-galactosyltransferase 1 OS=Homo sapiens OX=9606 GN=B4GALT1 PE=1 SV=5	1.60981	1.52898	1.25018	0.495208	0.605831	0.509999	2.72431	0.00126273
>sp	Q9H1E5	TMX4_HUMAN Thioredoxin-related transmembrane protein 4 OS=Homo sapiens OX=9606 GN=TMX4 PE=1 SV=1	1.78985	1.37132	1.2223	0.587517	0.539664	0.489346	2.71166	0.00586554
>sp	Q14839	CHD4_HUMAN Chromodomain-helicase-DNA-binding protein 4 OS=Homo sapiens OX=9606 GN=CHD4 PE=1 SV=2	1.64811	1.7758	0.932284	0.593639	0.483422	0.566745	2.65007	0.0268483
>sp	Q9HC07	TM165_HUMAN Transmembrane protein 165 OS=Homo sapiens OX=9606 GN=TMEM165 PE=1 SV=1	1.41416	1.59195	1.32157	0.553373	0.598586	0.520366	2.58782	0.000427954
>sp	Q9UKM9	RALY_HUMAN RNA-binding protein Raly OS=Homo sapiens OX=9606 GN=RALY PE=1 SV=1	1.52916	1.97193	0.824084	0.435595	0.464561	0.774671	2.58246	0.0657714
>sp	P08670	VIME_HUMAN Vimentin OS=Homo sapiens OX=9606 GN=VIM PE=1 SV=4	1.93671	1.16244	1.21084	0.397866	0.576429	0.715725	2.55025	0.0306844
>sp	P98175	RBM10_HUMAN RNA-binding protein 10 OS=Homo sapiens OX=9606 GN=RBM10 PE=1 SV=3	1.63315	1.64624	1.02845	0.377054	0.459468	0.855637	2.54577	0.0257209
>sp	Q9NX62	IMPA3_HUMAN Inositol monophosphatase 3 OS=Homo sapiens OX=9606 GN=IMPAD1 PE=1 SV=1	1.56703	1.33944	1.39524	0.595512	0.602722	0.500055	2.53297	0.000336633
>sp	P26572	MGAT1_HUMAN Alpha-1,3-mannosyl-glycoprotein 2-beta-N-acetylglucosaminyltransferase OS=Homo sapiens OX=9606 GN=MGAT1 PE=1 SV=2	1.46813	1.52819	1.26499	0.551213	0.646081	0.541398	2.45087	0.000622631
>sp	P78346	RPP30_HUMAN Ribonuclease P protein subunit p30 OS=Homo sapiens OX=9606 GN=RPP30 PE=1 SV=1	1.65198	1.39228	1.20474	0.333303	0.543072	0.874626	2.42661	0.0150946
>sp	P49756	RBM25_HUMAN RNA-binding protein 25 OS=Homo sapiens OX=9606 GN=RBM25 PE=1 SV=3	1.59284	1.76117	0.894695	0.325156	0.291752	1.13439	2.42604	0.0950839
>sp	Q01780	EXOSX_HUMAN Exosome component 10 OS=Homo sapiens OX=9606 GN=EXOSC10 PE=1 SV=2	1.6706	1.55795	0.994127	0.491687	0.56208	0.723554	2.37587	0.0208122
>sp	O43395	PRPF3_HUMAN U4/U6 small nuclear ribonucleoprotein Prp3 OS=Homo sapiens OX=9606 GN=PRPF3 PE=1 SV=2	1.76519	1.37051	1.0673	0.324037	0.394714	1.07825	2.3389	0.0630804
>sp	Q6P4E1	CASC4_HUMAN Protein CASC4 OS=Homo sapiens OX=9606 GN=CASC4 PE=1 SV=1	1.63911	1.339	1.22214	0.488464	0.549523	0.761752	2.33382	0.00584336
>sp	Q9BRK5	CAB45_HUMAN 45 kDa calcium-binding protein OS=Homo sapiens OX=9606 GN=SDF4 PE=1 SV=1	1.4728	1.0787	1.6473	0.628902	0.586269	0.586029	2.33111	0.0090682
>sp	Q9NZJ5	E2AK3_HUMAN Eukaryotic translation initiation factor 2-alpha kinase 3 OS=Homo sapiens OX=9606 GN=EIF2AK3 PE=1 SV=3	1.62847	1.16472	1.39747	0.646488	0.503675	0.659174	2.31613	0.0051349
>sp	Q6ZRP7	QSOX2_HUMAN Sulfhydryl oxidase 2 OS=Homo sapiens OX=9606 GN=QSOX2 PE=1 SV=3	1.33313	1.50837	1.33696	0.605758	0.635403	0.580376	2.29392	0.000195535
>sp	Q9NPD3	EXOS4_HUMAN Exosome complex component RRP41 OS=Homo sapiens OX=9606 GN=EXOSC4 PE=1 SV=3	1.66017	1.46549	1.03634	0.530925	0.631546	0.675532	2.26441	0.0149162
>sp	Q96B26	EXOS8_HUMAN Exosome complex component RRP43 OS=Homo sapiens OX=9606 GN=EXOSC8 PE=1 SV=1	1.6	1.57292	0.987794	0.52345	0.585059	0.730772	2.26214	0.0207762
>sp	Q14684	RRP1B_HUMAN Ribosomal RNA processing protein 1 homolog B OS=Homo sapiens OX=9606 GN=RRP1B PE=1 SV=3	1.31226	2.07668	0.769131	0.524843	0.672544	0.644536	2.25747	0.113325
>sp	Q9BVP2	GNL3_HUMAN Guanine nucleotide-binding protein-like 3 OS=Homo sapiens OX=9606 GN=GNL3 PE=1 SV=2	1.47825	1.77317	0.90031	0.528049	0.547328	0.772892	2.24628	0.045762
>sp	Q5RKV6	EXOS6_HUMAN Exosome complex component MTR3 OS=Homo sapiens OX=9606 GN=EXOSC6 PE=1 SV=1	1.50703	1.61807	1.02659	0.528375	0.615388	0.70455	2.2462	0.0151826
>sp	P52564	MP2K6_HUMAN Dual specificity mitogen-activated protein kinase kinase 6 OS=Homo sapiens OX=9606 GN=MAP2K6 PE=1 SV=1	1.68363	1.29694	1.17072	0.51606	0.708761	0.62389	2.24551	0.00946034
>sp	P49761	CLK3_HUMAN Dual specificity protein kinase CLK3 OS=Homo sapiens OX=9606 GN=CLK3 PE=1 SV=3	1.4508	1.15227	1.54749	0.498678	0.655204	0.695561	2.24422	0.00451621
>sp	Q16186	ADRM1_HUMAN Proteasomal ubiquitin receptor ADRM1 OS=Homo sapiens OX=9606 GN=ADRM1 PE=1 SV=2	1.79329	1.12616	1.22589	0.355755	0.434418	1.06448	2.23511	0.0669411
>sp	Q08170	SRSF4_HUMAN Serine/arginine-rich splicing factor 4 OS=Homo sapiens OX=9606 GN=SRSF4 PE=1 SV=2	1.59099	1.26896	1.28234	0.375634	0.440307	1.04176	2.2298	0.0323787
>sp	P42285	MTREX_HUMAN Exosome RNA helicase MTR4 OS=Homo sapiens OX=9606 GN=MTREX PE=1 SV=3	1.55933	1.48971	1.0921	0.499056	0.595164	0.764638	2.22779	0.00993925
>sp	Q8N5F7	NKAP_HUMAN NF-kappa-B-activating protein OS=Homo sapiens OX=9606 GN=NKAP PE=1 SV=1	1.58588	1.3159	1.2314	0.418047	0.518052	0.930717	2.21403	0.016413
>sp	Q9NS84	CHST7_HUMAN Carbohydrate sulfotransferase 7 OS=Homo sapiens OX=9606 GN=CHST7 PE=1 SV=2	1.55075	1.17431	1.40718	0.703589	0.672544	0.491629	2.2124	0.00414286
>sp	Q9HCS7	SYF1_HUMAN Pre-mRNA-splicing factor SYF1 OS=Homo sapiens OX=9606 GN=XAB2 PE=1 SV=2	1.548	1.57048	1.01372	0.553896	0.618453	0.695447	2.21234	0.015511
>sp	O00541	PESC_HUMAN Pescadillo homolog OS=Homo sapiens OX=9606 GN=PES1 PE=1 SV=1	1.45766	1.72294	0.94689	0.593281	0.660693	0.618538	2.20425	0.030261
>sp	P67809	YBOX1_HUMAN Nuclease-sensitive element-binding protein 1 OS=Homo sapiens OX=9606 GN=YBX1 PE=1 SV=3	1.92901	1.26528	0.933055	0.521334	0.546678	0.804644	2.20401	0.0702519
>sp	P52272	HNRPM_HUMAN Heterogeneous nuclear ribonucleoprotein M OS=Homo sapiens OX=9606 GN=HNRNPM PE=1 SV=3	1.57664	1.67857	0.87168	0.449208	0.553554	0.870347	2.20323	0.057003
>sp	Q8WUA2	PPIL4_HUMAN Peptidyl-prolyl cis-trans isomerase-like 4 OS=Homo sapiens OX=9606 GN=PPIL4 PE=1 SV=1	1.49484	0.990728	1.6346	0.496132	0.521957	0.861736	2.19179	0.0307506
>sp	Q9BSR8	YIPF4_HUMAN Protein YIPF4 OS=Homo sapiens OX=9606 GN=YIPF4 PE=1 SV=1	1.47464	1.35741	1.28638	0.600827	0.624203	0.656537	2.18883	0.000200146
>sp	Q96GM8	TOE1_HUMAN Target of EGR1 protein 1 OS=Homo sapiens OX=9606 GN=TOE1 PE=1 SV=1	1.49633	1.25427	1.35577	0.549832	0.516715	0.827082	2.16852	0.00364827
>sp	O94776	MTA2_HUMAN Metastasis-associated protein MTA2 OS=Homo sapiens OX=9606 GN=MTA2 PE=1 SV=1	1.70976	1.41171	0.974367	0.544928	0.549606	0.809625	2.151	0.0339972
>sp	Q08116	RGS1_HUMAN Regulator of G-protein signaling 1 OS=Homo sapiens OX=9606 GN=RGS1 PE=1 SV=3	1.72085	1.08079	1.29357	0.485292	0.663842	0.755664	2.14994	0.0232776
>sp	Q9Y5V3	MAGD1_HUMAN Melanoma-associated antigen D1 OS=Homo sapiens OX=9606 GN=MAGED1 PE=1 SV=3	1.31587	1.30955	1.46786	0.635321	0.577079	0.694324	2.14676	0.000296473
>sp	Q8WVQ1	CANT1_HUMAN Soluble calcium-activated nucleotidase 1 OS=Homo sapiens OX=9606 GN=CANT1 PE=1 SV=1	1.11837	1.79628	1.17118	0.593817	0.847357	0.473005	2.1345	0.0413047
>sp	Q8TBA6	GOGA5_HUMAN Golgin subfamily A member 5 OS=Homo sapiens OX=9606 GN=GOLGA5 PE=1 SV=3	1.60804	1.66674	0.80838	0.59566	0.723855	0.59733	2.13014	0.0614506
>sp	Q86XP3	DDX42_HUMAN ATP-dependent RNA helicase DDX42 OS=Homo sapiens OX=9606 GN=DDX42 PE=1 SV=1	1.44542	1.36029	1.2713	0.502109	0.525453	0.895425	2.12015	0.00632814
>sp	Q8NBZ7	UXS1_HUMAN UDP-glucuronic acid decarboxylase 1 OS=Homo sapiens OX=9606 GN=UXS1 PE=1 SV=1	1.45658	1.30611	1.31414	0.708311	0.657988	0.556868	2.11985	0.000408299
>sp	Q96DI7	SNR40_HUMAN U5 small nuclear ribonucleoprotein 40 kDa protein OS=Homo sapiens OX=9606 GN=SNRNP40 PE=1 SV=1	1.41041	1.52789	1.13234	0.502981	0.631145	0.795242	2.10983	0.0078386
>sp	P82094	TMF1_HUMAN TATA element modulatory factor OS=Homo sapiens OX=9606 GN=TMF1 PE=1 SV=2	1.66749	1.06509	1.33603	0.503911	0.72814	0.699348	2.10656	0.0192434
>sp	O00487	PSDE_HUMAN 26S proteasome non-ATPase regulatory subunit 14 OS=Homo sapiens OX=9606 GN=PSMD14 PE=1 SV=1	1.54618	1.09917	1.42092	0.407348	0.608765	0.917612	2.10282	0.0234641
>sp	Q13247	SRSF6_HUMAN Serine/arginine-rich splicing factor 6 OS=Homo sapiens OX=9606 GN=SRSF6 PE=1 SV=2	1.53426	1.25521	1.27131	0.40755	0.553319	0.97835	2.09403	0.0217338
>sp	P18583	SON_HUMAN Protein SON OS=Homo sapiens OX=9606 GN=SON PE=1 SV=4	1.29736	1.87546	0.887165	0.486296	0.574562	0.879161	2.09275	0.0850955
>sp	Q9NQT4	EXOS5_HUMAN Exosome complex component RRP46 OS=Homo sapiens OX=9606 GN=EXOSC5 PE=1 SV=1	1.44927	1.5636	1.04622	0.706824	0.55692	0.677166	2.09133	0.012456
>sp	P35637	FUS_HUMAN RNA-binding protein FUS OS=Homo sapiens OX=9606 GN=FUS PE=1 SV=1	1.44034	1.99714	0.621253	0.310078	0.321777	1.30942	2.09076	0.245434
>sp	O95456	PSMG1_HUMAN Proteasome assembly chaperone 1 OS=Homo sapiens OX=9606 GN=PSMG1 PE=1 SV=1	1.64737	1.07329	1.33318	0.693219	0.429551	0.823386	2.083	0.0255574
>sp	Q9BTD8	RBM42_HUMAN RNA-binding protein 42 OS=Homo sapiens OX=9606 GN=RBM42 PE=1 SV=1	1.37162	1.91247	0.76708	0.433183	0.581676	0.933963	2.07878	0.125444
>sp	O00148	DX39A_HUMAN ATP-dependent RNA helicase DDX39A OS=Homo sapiens OX=9606 GN=DDX39A PE=1 SV=2	1.32558	1.68824	1.03425	0.543798	0.673459	0.734677	2.07387	0.0240058
>sp	Q9H074	PAIP1_HUMAN Polyadenylate-binding protein-interacting protein 1 OS=Homo sapiens OX=9606 GN=PAIP1 PE=1 SV=1	1.09848	1.3447	1.60197	0.544789	0.551966	0.8581	2.06928	0.0174262
>sp	Q96S19	MTL26_HUMAN Methyltransferase-like 26 OS=Homo sapiens OX=9606 GN=METTL26 PE=1 SV=2	1.35906	1.25133	1.43286	0.137931	0.978475	0.840346	2.06631	0.0588354
>sp	P09661	RU2A_HUMAN U2 small nuclear ribonucleoprotein A' OS=Homo sapiens OX=9606 GN=SNRPA1 PE=1 SV=2	1.38368	1.75131	0.907583	0.529651	0.626728	0.801047	2.06525	0.0537356
>sp	Q9BZK7	TBL1R_HUMAN F-box-like/WD repeat-containing protein TBL1XR1 OS=Homo sapiens OX=9606 GN=TBL1XR1 PE=1 SV=1	1.69772	1.28907	1.05473	0.444108	0.431043	1.08333	2.0636	0.0719783
>sp	P14635	CCNB1_HUMAN G2/mitotic-specific cyclin-B1 OS=Homo sapiens OX=9606 GN=CCNB1 PE=1 SV=1	1.2931	1.24259	1.50278	0.548585	0.490603	0.92234	2.05884	0.0116031
>sp	P46087	NOP2_HUMAN Probable 28S rRNA (cytosine(4447)-C(5))-methyltransferase OS=Homo sapiens OX=9606 GN=NOP2 PE=1 SV=2	1.25338	1.86379	0.920435	0.555342	0.698518	0.708537	2.05748	0.0693146
>sp	P22087	FBRL_HUMAN rRNA 2'-O-methyltransferase fibrillarin OS=Homo sapiens OX=9606 GN=FBL PE=1 SV=2	0.946618	1.77973	1.30963	0.798175	0.35426	0.811582	2.05496	0.0719273
>sp	Q9H6R4	NOL6_HUMAN Nucleolar protein 6 OS=Homo sapiens OX=9606 GN=NOL6 PE=1 SV=2	0.988247	2.23095	0.815543	0.636134	0.681568	0.647563	2.05302	0.19686
>sp	Q15800	MSMO1_HUMAN Methylsterol monooxygenase 1 OS=Homo sapiens OX=9606 GN=MSMO1 PE=1 SV=1	1.3451	1.23015	1.45946	0.782219	0.611724	0.571351	2.05298	0.00172821
>sp	Q9NVN8	GNL3L_HUMAN Guanine nucleotide-binding protein-like 3-like protein OS=Homo sapiens OX=9606 GN=GNL3L PE=1 SV=1	1.35151	1.51447	1.1677	0.531952	0.575402	0.85897	2.05138	0.0086001
>sp	P14866	HNRPL_HUMAN Heterogeneous nuclear ribonucleoprotein L OS=Homo sapiens OX=9606 GN=HNRNPL PE=1 SV=2	1.43203	1.76702	0.82823	0.575693	0.675389	0.721637	2.04149	0.0694545
>sp	Q5BKZ1	ZN326_HUMAN DBIRD complex subunit ZNF326 OS=Homo sapiens OX=9606 GN=ZNF326 PE=1 SV=2	1.46466	1.82825	0.727745	0.497772	0.506235	0.97533	2.03132	0.131841
>sp	P29372	3MG_HUMAN DNA-3-methyladenine glycosylase OS=Homo sapiens OX=9606 GN=MPG PE=1 SV=3	1.48471	1.4474	1.08701	0.631649	0.657059	0.692164	2.02897	0.00605709
>sp	P62341	SELT_HUMAN Thioredoxin reductase-like selenoprotein T OS=Homo sapiens OX=9606 GN=SELENOT PE=1 SV=2	1.37852	1.29321	1.34716	0.570013	0.603476	0.807623	2.0286	0.000972861
>sp	Q9NPR9	GP108_HUMAN Protein GPR108 OS=Homo sapiens OX=9606 GN=GPR108 PE=2 SV=3	1.47499	1.3182	1.22253	0.721647	0.714803	0.547825	2.02378	0.00188901
>sp	Q15024	EXOS7_HUMAN Exosome complex component RRP42 OS=Homo sapiens OX=9606 GN=EXOSC7 PE=1 SV=3	1.51038	1.55702	0.94323	0.61171	0.751868	0.625798	2.01602	0.0290718
>sp	Q9NY93	DDX56_HUMAN Probable ATP-dependent RNA helicase DDX56 OS=Homo sapiens OX=9606 GN=DDX56 PE=1 SV=1	1.36723	1.51655	1.1268	0.538162	0.554644	0.896612	2.01596	0.0144285
>sp	Q14669	TRIPC_HUMAN E3 ubiquitin-protein ligase TRIP12 OS=Homo sapiens OX=9606 GN=TRIP12 PE=1 SV=1	1.44666	1.51791	1.04467	0.620492	0.739529	0.63074	2.01392	0.0114942
>sp	P43243	MATR3_HUMAN Matrin-3 OS=Homo sapiens OX=9606 GN=MATR3 PE=1 SV=2	1.30949	1.88551	0.81256	0.591697	0.62826	0.772478	2.01139	0.0998508
>sp	Q9UKV3	ACINU_HUMAN Apoptotic chromatin condensation inducer in the nucleus OS=Homo sapiens OX=9606 GN=ACIN1 PE=1 SV=2	1.23816	1.76735	0.994498	0.344312	0.778758	0.876925	2.00001	0.0764366
>sp	Q14789	GOGB1_HUMAN Golgin subfamily B member 1 OS=Homo sapiens OX=9606 GN=GOLGB1 PE=1 SV=2	1.51133	1.32868	1.15885	0.627961	0.656839	0.716337	1.9983	0.00317115
>sp	Q6PJT7	ZC3HE_HUMAN Zinc finger CCCH domain-containing protein 14 OS=Homo sapiens OX=9606 GN=ZC3H14 PE=1 SV=1	1.26302	1.63271	1.1007	0.449227	0.606714	0.947623	1.99466	0.0368107
>sp	Q5W111	SPRY7_HUMAN SPRY domain-containing protein 7 OS=Homo sapiens OX=9606 GN=SPRYD7 PE=1 SV=2	1.47574	1.3091	1.2103	0.665977	0.604177	0.734717	1.99271	0.00152965
>sp	O43175	SERA_HUMAN D-3-phosphoglycerate dehydrogenase OS=Homo sapiens OX=9606 GN=PHGDH PE=1 SV=4	1.36139	1.68391	0.946621	0.763309	0.76186	0.48291	1.98793	0.0468803
>sp	Q96L58	B3GT6_HUMAN Beta-1,3-galactosyltransferase 6 OS=Homo sapiens OX=9606 GN=B3GALT6 PE=1 SV=2	1.31979	1.1753	1.49601	0.631657	0.813259	0.56399	1.9867	0.00513373
>sp	Q5BJD5	TM41B_HUMAN Transmembrane protein 41B OS=Homo sapiens OX=9606 GN=TMEM41B PE=1 SV=1	1.6442	1.41288	0.932899	0.768583	0.642553	0.598888	1.98504	0.0375976
>sp	Q15459	SF3A1_HUMAN Splicing factor 3A subunit 1 OS=Homo sapiens OX=9606 GN=SF3A1 PE=1 SV=1	1.44455	1.68593	0.857832	0.532048	0.654413	0.825229	1.98257	0.0644921
>sp	Q10471	GALT2_HUMAN Polypeptide N-acetylgalactosaminyltransferase 2 OS=Homo sapiens OX=9606 GN=GALNT2 PE=1 SV=1	1.35598	1.38839	1.24295	0.692721	0.732351	0.587617	1.98109	0.000437606
>sp	P62304	RUXE_HUMAN Small nuclear ribonucleoprotein E OS=Homo sapiens OX=9606 GN=SNRPE PE=1 SV=1	1.34552	1.42439	1.21504	0.548588	0.607445	0.859018	1.97759	0.00437694
>sp	Q13868	EXOS2_HUMAN Exosome complex component RRP4 OS=Homo sapiens OX=9606 GN=EXOSC2 PE=1 SV=2	1.61051	1.30818	1.06384	0.653176	0.670376	0.69392	1.97402	0.0144774
>sp	O60231	DHX16_HUMAN Pre-mRNA-splicing factor ATP-dependent RNA helicase DHX16 OS=Homo sapiens OX=9606 GN=DHX16 PE=1 SV=2	1.52864	1.17672	1.27381	0.530711	0.663533	0.826591	1.96907	0.0085156
>sp	Q587I9	SFT2C_HUMAN Vesicle transport protein SFT2C OS=Homo sapiens OX=9606 GN=SFT2D3 PE=2 SV=1	1.47648	1.37758	1.12289	0.597033	0.690371	0.735647	1.96582	0.00448915
>sp	P37837	TALDO_HUMAN Transaldolase OS=Homo sapiens OX=9606 GN=TALDO1 PE=1 SV=2	1.49877	1.2037	1.27356	0.765843	0.0854486	1.17268	1.96447	0.119439
>sp	Q06265	EXOS9_HUMAN Exosome complex component RRP45 OS=Homo sapiens OX=9606 GN=EXOSC9 PE=1 SV=3	1.54103	1.52892	0.904793	0.574906	0.639328	0.81103	1.96258	0.0427063
>sp	Q9UMS4	PRP19_HUMAN Pre-mRNA-processing factor 19 OS=Homo sapiens OX=9606 GN=PRPF19 PE=1 SV=1	1.36687	1.51846	1.0879	0.494249	0.673114	0.859416	1.96036	0.016852
>sp	Q8N163	CCAR2_HUMAN Cell cycle and apoptosis regulator protein 2 OS=Homo sapiens OX=9606 GN=CCAR2 PE=1 SV=2	1.58245	1.25733	1.13106	0.40005	0.482637	1.14647	1.9569	0.075904
>sp	Q86X27	RGPS2_HUMAN Ras-specific guanine nucleotide-releasing factor RalGPS2 OS=Homo sapiens OX=9606 GN=RALGPS2 PE=1 SV=1	1.65082	1.50292	0.815495	0.743702	0.600423	0.686638	1.95455	0.0683213
>sp	Q8IYB3	SRRM1_HUMAN Serine/arginine repetitive matrix protein 1 OS=Homo sapiens OX=9606 GN=SRRM1 PE=1 SV=2	1.4243	1.15576	1.38909	0.449097	0.548585	1.03317	1.95443	0.0315297
>sp	Q7LGA3	HS2ST_HUMAN Heparan sulfate 2-O-sulfotransferase 1 OS=Homo sapiens OX=9606 GN=HS2ST1 PE=1 SV=1	1.36294	1.26063	1.34519	0.710813	0.690536	0.629888	1.95387	8.47161e-05
>sp	Q92544	TM9S4_HUMAN Transmembrane 9 superfamily member 4 OS=Homo sapiens OX=9606 GN=TM9SF4 PE=1 SV=2	1.32933	1.27101	1.36581	0.605246	0.725269	0.703328	1.95008	0.000151993
>sp	O75400	PR40A_HUMAN Pre-mRNA-processing factor 40 homolog A OS=Homo sapiens OX=9606 GN=PRPF40A PE=1 SV=2	1.41468	1.49415	1.05509	0.57861	0.657003	0.800465	1.94684	0.0127704
>sp	A6NHR9	SMHD1_HUMAN Structural maintenance of chromosomes flexible hinge domain-containing protein 1 OS=Homo sapiens OX=9606 GN=SMCHD1 PE=1 SV=2	1.54856	1.44242	0.970283	0.445232	0.544623	1.04888	1.94299	0.0678517
>sp	Q13435	SF3B2_HUMAN Splicing factor 3B subunit 2 OS=Homo sapiens OX=9606 GN=SF3B2 PE=1 SV=2	1.38021	1.69285	0.887733	0.426213	0.507757	1.10524	1.94231	0.11374
>sp	Q9H307	PININ_HUMAN Pinin OS=Homo sapiens OX=9606 GN=PNN PE=1 SV=5	1.44891	1.61703	0.894237	0.566729	0.49294	0.980154	1.94143	0.0737234
>sp	Q9BZJ0	CRNL1_HUMAN Crooked neck-like protein 1 OS=Homo sapiens OX=9606 GN=CRNKL1 PE=1 SV=4	1.28945	1.57388	1.09297	0.658939	0.628749	0.756006	1.93586	0.0116595
>sp	P55265	DSRAD_HUMAN Double-stranded RNA-specific adenosine deaminase OS=Homo sapiens OX=9606 GN=ADAR PE=1 SV=4	1.2833	1.63219	1.03338	0.580178	0.645718	0.82523	1.92522	0.0283963
>sp	Q8IWX8	CHERP_HUMAN Calcium homeostasis endoplasmic reticulum protein OS=Homo sapiens OX=9606 GN=CHERP PE=1 SV=3	1.39195	1.339	1.2168	0.463708	0.56069	1.02786	1.92362	0.0254175
>sp	O94766	B3GA3_HUMAN Galactosylgalactosylxylosylprotein 3-beta-glucuronosyltransferase 3 OS=Homo sapiens OX=9606 GN=B3GAT3 PE=1 SV=2	0.897721	1.5107	1.53919	0.790905	0.732789	0.528693	1.92343	0.047713
>sp	P53396	ACLY_HUMAN ATP-citrate synthase OS=Homo sapiens OX=9606 GN=ACLY PE=1 SV=3	1.47928	1.23713	1.22692	0.484738	0.601841	0.970091	1.91734	0.0200162
>sp	O95232	LC7L3_HUMAN Luc7-like protein 3 OS=Homo sapiens OX=9606 GN=LUC7L3 PE=1 SV=2	1.18956	1.16863	1.58338	0.479214	0.632702	0.946517	1.91484	0.0311241
>sp	O43290	SNUT1_HUMAN U4/U6.U5 tri-snRNP-associated protein 1 OS=Homo sapiens OX=9606 GN=SART1 PE=1 SV=1	1.52613	1.48802	0.926795	0.432246	0.350082	1.27672	1.91396	0.150977
>sp	Q8NCA5	FA98A_HUMAN Protein FAM98A OS=Homo sapiens OX=9606 GN=FAM98A PE=1 SV=1	1.41635	1.21594	1.30747	0.538827	0.613465	0.907952	1.91228	0.00778969
>sp	Q16630	CPSF6_HUMAN Cleavage and polyadenylation specificity factor subunit 6 OS=Homo sapiens OX=9606 GN=CPSF6 PE=1 SV=2	1.37675	1.72424	0.83842	0.483291	0.506957	1.07034	1.91179	0.123044
>sp	Q15717	ELAV1_HUMAN ELAV-like protein 1 OS=Homo sapiens OX=9606 GN=ELAVL1 PE=1 SV=2	1.40904	1.54627	0.983145	0.564461	0.60397	0.893117	1.91043	0.0345471
>sp	Q96GQ7	DDX27_HUMAN Probable ATP-dependent RNA helicase DDX27 OS=Homo sapiens OX=9606 GN=DDX27 PE=1 SV=2	1.27674	1.71079	0.949996	0.613477	0.735541	0.713458	1.90912	0.049003
>sp	Q13523	PRP4B_HUMAN Serine/threonine-protein kinase PRP4 homolog OS=Homo sapiens OX=9606 GN=PRPF4B PE=1 SV=3	1.32596	1.27207	1.33904	0.519417	0.53721	1.0063	1.90849	0.0177378
>sp	P37268	FDFT_HUMAN Squalene synthase OS=Homo sapiens OX=9606 GN=FDFT1 PE=1 SV=1	1.37445	1.20839	1.35241	0.790211	0.730018	0.544515	1.90593	0.00232015
>sp	Q9BXB1	LGR4_HUMAN Leucine-rich repeat-containing G-protein coupled receptor 4 OS=Homo sapiens OX=9606 GN=LGR4 PE=1 SV=2	1.61314	0.97725	1.34464	0.413137	0.533213	1.11862	1.90562	0.0943131
>sp	Q13151	ROA0_HUMAN Heterogeneous nuclear ribonucleoprotein A0 OS=Homo sapiens OX=9606 GN=HNRNPA0 PE=1 SV=1	1.38446	1.70124	0.847311	0.57856	0.666887	0.821539	1.90278	0.0743396
>sp	Q9UL54	TAOK2_HUMAN Serine/threonine-protein kinase TAO2 OS=Homo sapiens OX=9606 GN=TAOK2 PE=1 SV=2	1.96789	0.37561	1.58785	0.592084	0.79528	0.681285	1.90044	0.268589
>sp	Q8IY81	SPB1_HUMAN pre-rRNA processing protein FTSJ3 OS=Homo sapiens OX=9606 GN=FTSJ3 PE=1 SV=2	1.17	1.7255	1.03497	0.57958	0.625736	0.864211	1.89921	0.0535829
>sp	Q9HD33	RM47_HUMAN 39S ribosomal protein L47, mitochondrial OS=Homo sapiens OX=9606 GN=MRPL47 PE=1 SV=2	1.80634	1.64976	0.471567	1.39296	0.2991	0.380265	1.89529	0.322875
>sp	Q8TB61	S35B2_HUMAN Adenosine 3'-phospho 5'-phosphosulfate transporter 1 OS=Homo sapiens OX=9606 GN=SLC35B2 PE=1 SV=1	1.33589	1.33072	1.25758	0.729643	0.782054	0.564113	1.89044	0.000938281
>sp	Q12996	CSTF3_HUMAN Cleavage stimulation factor subunit 3 OS=Homo sapiens OX=9606 GN=CSTF3 PE=1 SV=1	1.09739	1.88294	0.943103	0.673627	0.661466	0.741478	1.88938	0.102734
>sp	Q13601	KRR1_HUMAN KRR1 small subunit processome component homolog OS=Homo sapiens OX=9606 GN=KRR1 PE=1 SV=4	1.05919	1.72113	1.14033	0.851549	0.451658	0.776148	1.88551	0.0641438
>sp	P26368	U2AF2_HUMAN Splicing factor U2AF 65 kDa subunit OS=Homo sapiens OX=9606 GN=U2AF2 PE=1 SV=4	1.285	1.4313	1.20433	0.603647	0.595099	0.880618	1.8855	0.0059231
>sp	Q8N6M0	OTU6B_HUMAN Deubiquitinase OTUD6B OS=Homo sapiens OX=9606 GN=OTUD6B PE=1 SV=1	1.34482	1.25	1.3228	0.545998	0.564901	0.97148	1.88132	0.0124781
>sp	O75533	SF3B1_HUMAN Splicing factor 3B subunit 1 OS=Homo sapiens OX=9606 GN=SF3B1 PE=1 SV=3	1.3771	1.59794	0.941967	0.597287	0.735897	0.749807	1.88047	0.0370832
>sp	P49454	CENPF_HUMAN Centromere protein F OS=Homo sapiens OX=9606 GN=CENPF PE=1 SV=3	1.29194	1.2571	1.36519	0.543849	0.662804	0.879116	1.87664	0.00411006
>sp	P19388	RPAB1_HUMAN DNA-directed RNA polymerases I, II, and III subunit RPABC1 OS=Homo sapiens OX=9606 GN=POLR2E PE=1 SV=4	1.33977	1.32439	1.24904	0.510952	0.639961	0.935881	1.87522	0.00914273
>sp	Q00839	HNRPU_HUMAN Heterogeneous nuclear ribonucleoprotein U OS=Homo sapiens OX=9606 GN=HNRNPU PE=1 SV=6	1.47421	1.566	0.870155	0.481146	0.54716	1.06132	1.87132	0.100327
>sp	Q68E01	INT3_HUMAN Integrator complex subunit 3 OS=Homo sapiens OX=9606 GN=INTS3 PE=1 SV=1	1.66891	1.36973	0.870945	0.566809	0.679058	0.844551	1.87024	0.0695612
>sp	Q8NHH9	ATLA2_HUMAN Atlastin-2 OS=Homo sapiens OX=9606 GN=ATL2 PE=1 SV=2	1.50456	1.19572	1.20834	0.773645	0.731836	0.585901	1.86892	0.00638899
>sp	Q9Y5J1	UTP18_HUMAN U3 small nucleolar RNA-associated protein 18 homolog OS=Homo sapiens OX=9606 GN=UTP18 PE=1 SV=3	1.20039	1.75953	0.948345	0.74249	0.660392	0.688848	1.86844	0.0658098
>sp	Q14011	CIRBP_HUMAN Cold-inducible RNA-binding protein OS=Homo sapiens OX=9606 GN=CIRBP PE=1 SV=1	1.49611	1.59927	0.812833	0.522452	0.562916	1.00642	1.86835	0.106295
>sp	Q92879	CELF1_HUMAN CUGBP Elav-like family member 1 OS=Homo sapiens OX=9606 GN=CELF1 PE=1 SV=2	1.41633	1.4345	1.05691	0.593493	0.61146	0.887314	1.8677	0.017638
>sp	P14678	RSMB_HUMAN Small nuclear ribonucleoprotein-associated proteins B and B' OS=Homo sapiens OX=9606 GN=SNRPB PE=1 SV=2	1.49025	1.19752	1.21939	0.427204	0.37353	1.29211	1.86691	0.124778
>sp	P31943	HNRH1_HUMAN Heterogeneous nuclear ribonucleoprotein H OS=Homo sapiens OX=9606 GN=HNRNPH1 PE=1 SV=4	1.1971	1.798	0.911672	0.670762	0.751411	0.67106	1.86638	0.0827392
>sp	Q08379	GOGA2_HUMAN Golgin subfamily A member 2 OS=Homo sapiens OX=9606 GN=GOLGA2 PE=1 SV=3	1.48425	1.429	0.991242	0.6811	0.880012	0.5344	1.86326	0.0312704
>sp	O60508	PRP17_HUMAN Pre-mRNA-processing factor 17 OS=Homo sapiens OX=9606 GN=CDC40 PE=1 SV=1	1.45746	1.58703	0.859391	0.574646	0.753235	0.768241	1.86243	0.060615
>sp	Q8WXA9	SREK1_HUMAN Splicing regulatory glutamine/lysine-rich protein 1 OS=Homo sapiens OX=9606 GN=SREK1 PE=1 SV=1	1.1275	1.60935	1.16546	0.342476	0.654174	1.10104	1.86029	0.0890325
>sp	Q15428	SF3A2_HUMAN Splicing factor 3A subunit 2 OS=Homo sapiens OX=9606 GN=SF3A2 PE=1 SV=2	1.4817	1.55877	0.860348	0.577858	0.544882	0.976446	1.85825	0.0828403
>sp	Q12874	SF3A3_HUMAN Splicing factor 3A subunit 3 OS=Homo sapiens OX=9606 GN=SF3A3 PE=1 SV=1	1.31872	1.72111	0.860156	0.615025	0.72435	0.760641	1.85712	0.0763297
>sp	Q86XI8	ZSWM9_HUMAN Uncharacterized protein ZSWIM9 OS=Homo sapiens OX=9606 GN=ZSWIM9 PE=1 SV=2	1.71514	1.15422	1.03017	0.515701	0.733571	0.851201	1.8565	0.0613781
>sp	Q53GS9	SNUT2_HUMAN U4/U6.U5 tri-snRNP-associated protein 2 OS=Homo sapiens OX=9606 GN=USP39 PE=1 SV=2	1.35415	1.26687	1.27822	0.581373	0.696835	0.822553	1.85611	0.0013174
>sp	Q9H0B6	KLC2_HUMAN Kinesin light chain 2 OS=Homo sapiens OX=9606 GN=KLC2 PE=1 SV=1	1.53636	1.21715	1.14486	0.552361	0.642407	0.906858	1.85493	0.020299
>sp	O95249	GOSR1_HUMAN Golgi SNAP receptor complex member 1 OS=Homo sapiens OX=9606 GN=GOSR1 PE=1 SV=1	1.35178	1.23201	1.31321	0.615952	0.687008	0.80004	1.85307	0.000738376
>sp	P28072	PSB6_HUMAN Proteasome subunit beta type-6 OS=Homo sapiens OX=9606 GN=PSMB6 PE=1 SV=4	1.5033	0.977846	1.41524	0.420253	0.583764	1.0996	1.85224	0.0841786
>sp	P31942	HNRH3_HUMAN Heterogeneous nuclear ribonucleoprotein H3 OS=Homo sapiens OX=9606 GN=HNRNPH3 PE=1 SV=2	1.34692	1.72183	0.818179	0.571404	0.558735	0.982937	1.83946	0.117202
>sp	Q13148	TADBP_HUMAN TAR DNA-binding protein 43 OS=Homo sapiens OX=9606 GN=TARDBP PE=1 SV=1	1.39035	1.58846	0.907679	0.607729	0.6177	0.888083	1.83888	0.056298
>sp	P31323	KAP3_HUMAN cAMP-dependent protein kinase type II-beta regulatory subunit OS=Homo sapiens OX=9606 GN=PRKAR2B PE=1 SV=3	1.6483	1.22636	1.01059	0.612869	0.719671	0.78221	1.83722	0.0381387
>sp	Q14677	EPN4_HUMAN Clathrin interactor 1 OS=Homo sapiens OX=9606 GN=CLINT1 PE=1 SV=1	1.56913	1.32962	0.986271	0.714773	0.751339	0.648864	1.83691	0.0264219
>sp	Q9UPN9	TRI33_HUMAN E3 ubiquitin-protein ligase TRIM33 OS=Homo sapiens OX=9606 GN=TRIM33 PE=1 SV=3	1.4467	1.27905	1.1583	0.489256	0.569223	1.05747	1.83561	0.0398405
>sp	Q5VW38	GP107_HUMAN Protein GPR107 OS=Homo sapiens OX=9606 GN=GPR107 PE=1 SV=1	1.37053	1.33613	1.17696	0.588907	0.520411	1.00706	1.83503	0.0226364
>sp	Q15427	SF3B4_HUMAN Splicing factor 3B subunit 4 OS=Homo sapiens OX=9606 GN=SF3B4 PE=1 SV=1	1.41664	1.50124	0.962972	0.481766	0.76556	0.871818	1.83133	0.0448659
>sp	Q9NQ34	TMM9B_HUMAN Transmembrane protein 9B OS=Homo sapiens OX=9606 GN=TMEM9B PE=1 SV=1	1.30376	1.53531	1.0408	0.640101	0.54957	0.930469	1.83	0.0329078
>sp	Q9NW13	RBM28_HUMAN RNA-binding protein 28 OS=Homo sapiens OX=9606 GN=RBM28 PE=1 SV=3	1.27548	1.7044	0.899481	0.644429	0.636911	0.8393	1.82933	0.072395
>sp	Q96I25	SPF45_HUMAN Splicing factor 45 OS=Homo sapiens OX=9606 GN=RBM17 PE=1 SV=1	1.61467	1.35443	0.90978	0.540437	0.650843	0.929844	1.82869	0.0681442
>sp	Q10472	GALT1_HUMAN Polypeptide N-acetylgalactosaminyltransferase 1 OS=Homo sapiens OX=9606 GN=GALNT1 PE=1 SV=1	1.33137	1.29824	1.24913	0.709738	0.729511	0.682005	1.82852	2.90286e-05
>sp	Q9H0S4	DDX47_HUMAN Probable ATP-dependent RNA helicase DDX47 OS=Homo sapiens OX=9606 GN=DDX47 PE=1 SV=1	1.37501	1.44699	1.056	0.635941	0.718727	0.767328	1.82753	0.00972551
>sp	Q99460	PSMD1_HUMAN 26S proteasome non-ATPase regulatory subunit 1 OS=Homo sapiens OX=9606 GN=PSMD1 PE=1 SV=2	1.50185	1.09907	1.27365	0.493184	0.661049	0.971205	1.82295	0.032911
>sp	Q9NRW3	ABC3C_HUMAN DNA dC->dU-editing enzyme APOBEC-3C OS=Homo sapiens OX=9606 GN=APOBEC3C PE=1 SV=2	1.37892	1.38997	1.1043	0.767818	0.613479	0.745508	1.82113	0.00519747
>sp	Q14191	WRN_HUMAN Werner syndrome ATP-dependent helicase OS=Homo sapiens OX=9606 GN=WRN PE=1 SV=2	1.2949	1.2671	1.30981	0.587643	0.540495	1.00005	1.8193	0.0165752
>sp	Q16629	SRSF7_HUMAN Serine/arginine-rich splicing factor 7 OS=Homo sapiens OX=9606 GN=SRSF7 PE=1 SV=1	1.22128	1.42991	1.22002	0.477597	0.543933	1.10726	1.8185	0.0516341
>sp	Q8WYA6	CTBL1_HUMAN Beta-catenin-like protein 1 OS=Homo sapiens OX=9606 GN=CTNNBL1 PE=1 SV=1	1.33106	1.44907	1.09045	0.541615	0.697055	0.890747	1.81767	0.0164884
>sp	P49257	LMAN1_HUMAN Protein ERGIC-53 OS=Homo sapiens OX=9606 GN=LMAN1 PE=1 SV=2	1.29054	1.1846	1.39507	0.792456	0.720334	0.616995	1.81719	0.00185481
>sp	O94906	PRP6_HUMAN Pre-mRNA-processing factor 6 OS=Homo sapiens OX=9606 GN=PRPF6 PE=1 SV=1	1.36509	1.37154	1.13207	0.598756	0.702348	0.830203	1.81517	0.00498389
>sp	Q9UGR2	Z3H7B_HUMAN Zinc finger CCCH domain-containing protein 7B OS=Homo sapiens OX=9606 GN=ZC3H7B PE=1 SV=2	1.40265	1.29939	1.16651	0.581695	0.543801	1.00596	1.81497	0.0238186
>sp	O94979	SC31A_HUMAN Protein transport protein Sec31A OS=Homo sapiens OX=9606 GN=SEC31A PE=1 SV=3	1.45384	1.19098	1.22175	0.596609	0.682149	0.85468	1.81236	0.00680232
>sp	Q9P2D3	HTR5B_HUMAN HEAT repeat-containing protein 5B OS=Homo sapiens OX=9606 GN=HEATR5B PE=1 SV=2	1.44098	1.34399	1.08047	0.624085	0.699867	0.810612	1.81088	0.00873916
>sp	O60306	AQR_HUMAN RNA helicase aquarius OS=Homo sapiens OX=9606 GN=AQR PE=1 SV=4	1.37813	1.48106	1.00316	0.664345	0.696557	0.776739	1.80683	0.0181768
>sp	Q8NI27	THOC2_HUMAN THO complex subunit 2 OS=Homo sapiens OX=9606 GN=THOC2 PE=1 SV=2	1.20564	1.53923	1.11586	0.580301	0.744412	0.814557	1.8047	0.0172187
>sp	Q09028	RBBP4_HUMAN Histone-binding protein RBBP4 OS=Homo sapiens OX=9606 GN=RBBP4 PE=1 SV=3	1.52704	1.48415	0.849403	0.591737	0.664342	0.883326	1.80452	0.0718665
>sp	Q9Y388	RBMX2_HUMAN RNA-binding motif protein, X-linked 2 OS=Homo sapiens OX=9606 GN=RBMX2 PE=1 SV=2	1.32967	1.17394	1.35532	0.576886	0.620028	0.944155	1.80234	0.0113488
>sp	Q13823	NOG2_HUMAN Nucleolar GTP-binding protein 2 OS=Homo sapiens OX=9606 GN=GNL2 PE=1 SV=1	1.16791	1.53031	1.15966	0.554583	0.700734	0.886801	1.80097	0.0212337
>sp	O15042	SR140_HUMAN U2 snRNP-associated SURP motif-containing protein OS=Homo sapiens OX=9606 GN=U2SURP PE=1 SV=2	1.35261	1.39925	1.10394	0.647623	0.755668	0.740911	1.79824	0.00428685
>sp	Q92769	HDAC2_HUMAN Histone deacetylase 2 OS=Homo sapiens OX=9606 GN=HDAC2 PE=1 SV=2	1.32741	1.37415	1.15421	0.532832	0.492895	1.1185	1.79821	0.0553067
>sp	P31483	TIA1_HUMAN Nucleolysin TIA-1 isoform p40 OS=Homo sapiens OX=9606 GN=TIA1 PE=1 SV=3	1.38573	1.45892	1.01084	0.742077	0.629296	0.773139	1.79784	0.0172494
>sp	Q9NY33	DPP3_HUMAN Dipeptidyl peptidase 3 OS=Homo sapiens OX=9606 GN=DPP3 PE=1 SV=2	1.40458	1.18305	1.26771	0.452674	0.541879	1.15011	1.79765	0.0670361
>sp	Q96KR1	ZFR_HUMAN Zinc finger RNA-binding protein OS=Homo sapiens OX=9606 GN=ZFR PE=1 SV=2	1.2747	1.64683	0.932745	0.629013	0.711966	0.804739	1.79627	0.055118
>sp	P53350	PLK1_HUMAN Serine/threonine-protein kinase PLK1 OS=Homo sapiens OX=9606 GN=PLK1 PE=1 SV=1	1.35598	1.02665	1.4714	0.324426	0.544548	1.277	1.79593	0.147175
>sp	O95163	ELP1_HUMAN Elongator complex protein 1 OS=Homo sapiens OX=9606 GN=ELP1 PE=1 SV=3	1.59387	0.955937	1.30275	0.492136	0.785208	0.870103	1.79402	0.0588801
>sp	Q13547	HDAC1_HUMAN Histone deacetylase 1 OS=Homo sapiens OX=9606 GN=HDAC1 PE=1 SV=1	1.53012	1.38152	0.940828	0.590935	0.772384	0.784212	1.79391	0.0388486
>sp	Q16555	DPYL2_HUMAN Dihydropyrimidinase-related protein 2 OS=Homo sapiens OX=9606 GN=DPYSL2 PE=1 SV=1	1.38719	1.28238	1.18289	0.640792	0.64906	0.857682	1.7939	0.00352672
>sp	Q7Z2T5	TRM1L_HUMAN TRMT1-like protein OS=Homo sapiens OX=9606 GN=TRMT1L PE=1 SV=2	1.56041	1.14699	1.14495	0.589347	0.677918	0.880385	1.79375	0.0251141
>sp	O43719	HTSF1_HUMAN HIV Tat-specific factor 1 OS=Homo sapiens OX=9606 GN=HTATSF1 PE=1 SV=1	1.96492	1.0654	0.821392	0.584227	0.570073	0.993987	1.79292	0.204035
>sp	Q08AD1	CAMP2_HUMAN Calmodulin-regulated spectrin-associated protein 2 OS=Homo sapiens OX=9606 GN=CAMSAP2 PE=1 SV=3	1.68317	1.24636	0.92214	0.370884	0.543365	1.23408	1.79287	0.173942
>sp	O43447	PPIH_HUMAN Peptidyl-prolyl cis-trans isomerase H OS=Homo sapiens OX=9606 GN=PPIH PE=1 SV=1	1.49601	1.30041	1.05462	0.529229	0.665624	0.9541	1.79206	0.0337891
>sp	Q2PZI1	D19L1_HUMAN Probable C-mannosyltransferase DPY19L1 OS=Homo sapiens OX=9606 GN=DPY19L1 PE=2 SV=1	1.41289	1.0803	1.35776	0.790006	0.612177	0.746872	1.79192	0.00810291
>sp	O95777	LSM8_HUMAN U6 snRNA-associated Sm-like protein LSm8 OS=Homo sapiens OX=9606 GN=LSM8 PE=1 SV=3	1.41828	1.36308	1.06948	0.574641	0.643921	0.930601	1.79178	0.0209608
>sp	Q99575	POP1_HUMAN Ribonucleases P/MRP protein subunit POP1 OS=Homo sapiens OX=9606 GN=POP1 PE=1 SV=2	1.37491	1.22647	1.24884	0.491276	0.633305	1.0252	1.79098	0.0270222
>sp	Q15436	SC23A_HUMAN Protein transport protein Sec23A OS=Homo sapiens OX=9606 GN=SEC23A PE=1 SV=2	1.39615	1.21838	1.23149	0.639118	0.70548	0.809389	1.78553	0.00173161
>sp	P12270	TPR_HUMAN Nucleoprotein TPR OS=Homo sapiens OX=9606 GN=TPR PE=1 SV=3	1.35312	1.36846	1.12363	0.504969	0.752193	0.897631	1.78449	0.0155405
>sp	Q14498	RBM39_HUMAN RNA-binding protein 39 OS=Homo sapiens OX=9606 GN=RBM39 PE=1 SV=2	1.25615	1.2108	1.3755	0.558499	0.569687	1.02937	1.78093	0.0260159
>sp	O75643	U520_HUMAN U5 small nuclear ribonucleoprotein 200 kDa helicase OS=Homo sapiens OX=9606 GN=SNRNP200 PE=1 SV=2	1.34926	1.41296	1.08018	0.592201	0.702208	0.863181	1.78088	0.0120619
>sp	P11940	PABP1_HUMAN Polyadenylate-binding protein 1 OS=Homo sapiens OX=9606 GN=PABPC1 PE=1 SV=2	1.41126	1.17806	1.25281	0.582628	0.622907	0.952332	1.78052	0.0144411
>sp	P35251	RFC1_HUMAN Replication factor C subunit 1 OS=Homo sapiens OX=9606 GN=RFC1 PE=1 SV=4	1.44458	1.35976	1.03619	0.447649	0.635979	1.07585	1.77845	0.0665669
>sp	Q6PKG0	LARP1_HUMAN La-related protein 1 OS=Homo sapiens OX=9606 GN=LARP1 PE=1 SV=2	1.52841	1.23422	1.07686	0.501094	0.539503	1.11992	1.77712	0.0800568
>sp	O76024	WFS1_HUMAN Wolframin OS=Homo sapiens OX=9606 GN=WFS1 PE=1 SV=2	1.59617	1.1717	1.07056	0.790675	0.645325	0.725574	1.77576	0.0283365
>sp	Q10570	CPSF1_HUMAN Cleavage and polyadenylation specificity factor subunit 1 OS=Homo sapiens OX=9606 GN=CPSF1 PE=1 SV=2	1.2424	1.58286	1.01292	0.584015	0.670276	0.907522	1.77545	0.0434938
>sp	Q15029	U5S1_HUMAN 116 kDa U5 small nuclear ribonucleoprotein component OS=Homo sapiens OX=9606 GN=EFTUD2 PE=1 SV=1	1.32259	1.43275	1.0816	0.598026	0.726133	0.838895	1.77386	0.0110881
>sp	P17980	PRS6A_HUMAN 26S proteasome regulatory subunit 6A OS=Homo sapiens OX=9606 GN=PSMC3 PE=1 SV=3	1.37256	1.09667	1.36749	0.499459	0.686994	0.976832	1.77356	0.0283446
>sp	Q9UNQ2	DIM1_HUMAN Probable dimethyladenosine transferase OS=Homo sapiens OX=9606 GN=DIMT1 PE=1 SV=1	1.44369	1.34965	1.0429	0.631569	0.761478	0.770714	1.77295	0.0124559
>sp	Q9UHB9	SRP68_HUMAN Signal recognition particle subunit SRP68 OS=Homo sapiens OX=9606 GN=SRP68 PE=1 SV=2	1.39725	1.21348	1.22448	0.617594	0.601702	0.945498	1.77163	0.0117926
>sp	P62333	PRS10_HUMAN 26S proteasome regulatory subunit 10B OS=Homo sapiens OX=9606 GN=PSMC6 PE=1 SV=1	1.4548	1.1109	1.2695	0.510109	0.710313	0.944381	1.77162	0.0253891
>sp	P07910	HNRPC_HUMAN Heterogeneous nuclear ribonucleoproteins C1/C2 OS=Homo sapiens OX=9606 GN=HNRNPC PE=1 SV=4	1.34256	1.62795	0.864198	0.595908	0.704128	0.86526	1.77098	0.0779677
>sp	O43818	U3IP2_HUMAN U3 small nucleolar RNA-interacting protein 2 OS=Homo sapiens OX=9606 GN=RRP9 PE=1 SV=1	1.2725	1.45625	1.10357	0.616324	0.859048	0.692297	1.76795	0.0111987
>sp	P84103	SRSF3_HUMAN Serine/arginine-rich splicing factor 3 OS=Homo sapiens OX=9606 GN=SRSF3 PE=1 SV=1	1.42911	1.49954	0.902824	0.775601	0.556418	0.836507	1.76686	0.0550448
>sp	P55036	PSMD4_HUMAN 26S proteasome non-ATPase regulatory subunit 4 OS=Homo sapiens OX=9606 GN=PSMD4 PE=1 SV=1	1.44997	1.1705	1.21006	0.458924	0.682627	1.02792	1.76565	0.0415965
>sp	O43172	PRP4_HUMAN U4/U6 small nuclear ribonucleoprotein Prp4 OS=Homo sapiens OX=9606 GN=PRPF4 PE=1 SV=2	1.31194	1.46855	1.04866	0.578967	0.755003	0.836887	1.76389	0.0185722
>sp	P06276	CHLE_HUMAN Cholinesterase OS=Homo sapiens OX=9606 GN=BCHE PE=1 SV=1	1.27648	1.38973	1.16161	0.613198	0.606679	0.952297	1.76221	0.0138264
>sp	Q9H0C8	ILKAP_HUMAN Integrin-linked kinase-associated serine/threonine phosphatase 2C OS=Homo sapiens OX=9606 GN=ILKAP PE=1 SV=1	1.50577	1.42401	0.89704	0.572902	0.815702	0.78458	1.76093	0.0550481
>sp	Q86W42	THOC6_HUMAN THO complex subunit 6 homolog OS=Homo sapiens OX=9606 GN=THOC6 PE=1 SV=1	1.23982	1.4808	1.10422	0.540361	0.657119	0.97767	1.75843	0.0323682
>sp	P08579	RU2B_HUMAN U2 small nuclear ribonucleoprotein B'' OS=Homo sapiens OX=9606 GN=SNRPB2 PE=1 SV=1	1.32864	1.44819	1.04728	0.550026	0.699709	0.926156	1.75749	0.0272171
>sp	Q9GZZ1	NAA50_HUMAN N-alpha-acetyltransferase 50 OS=Homo sapiens OX=9606 GN=NAA50 PE=1 SV=1	1.41511	1.08298	1.32598	0.525712	0.556154	1.09407	1.75744	0.0587152
>sp	Q2TAY7	SMU1_HUMAN WD40 repeat-containing protein SMU1 OS=Homo sapiens OX=9606 GN=SMU1 PE=1 SV=2	1.30863	1.52899	0.985317	0.704185	0.75374	0.719134	1.75601	0.0258173
>sp	Q8IWA0	WDR75_HUMAN WD repeat-containing protein 75 OS=Homo sapiens OX=9606 GN=WDR75 PE=1 SV=1	0.971189	1.51667	1.335	0.555182	0.580348	1.04161	1.75591	0.0715263
>sp	P11387	TOP1_HUMAN DNA topoisomerase 1 OS=Homo sapiens OX=9606 GN=TOP1 PE=1 SV=2	1.29028	1.68335	0.847671	0.732971	0.758724	0.686999	1.75394	0.0866965
>sp	P50750	CDK9_HUMAN Cyclin-dependent kinase 9 OS=Homo sapiens OX=9606 GN=CDK9 PE=1 SV=3	1.42627	1.20601	1.18712	0.619019	0.662875	0.898702	1.75154	0.00921916
>sp	Q9GZR7	DDX24_HUMAN ATP-dependent RNA helicase DDX24 OS=Homo sapiens OX=9606 GN=DDX24 PE=1 SV=1	1.2009	1.45649	1.16201	0.546834	0.556122	1.07764	1.75154	0.0510811
>sp	Q9NZI8	IF2B1_HUMAN Insulin-like growth factor 2 mRNA-binding protein 1 OS=Homo sapiens OX=9606 GN=IGF2BP1 PE=1 SV=2	1.45522	1.09616	1.26702	0.599384	0.647927	0.934288	1.75028	0.0207199
>sp	P50613	CDK7_HUMAN Cyclin-dependent kinase 7 OS=Homo sapiens OX=9606 GN=CDK7 PE=1 SV=1	1.52846	1.20213	1.08701	0.483735	0.508581	1.19008	1.74927	0.110303
>sp	Q9H299	SH3L3_HUMAN SH3 domain-binding glutamic acid-rich-like protein 3 OS=Homo sapiens OX=9606 GN=SH3BGRL3 PE=1 SV=1	1.56653	1.09265	1.1568	1.04376	0.480587	0.659664	1.74724	0.0710651
>sp	Q9NYM9	BET1L_HUMAN BET1-like protein OS=Homo sapiens OX=9606 GN=BET1L PE=1 SV=1	1.37457	1.36871	1.07239	0.634065	0.629122	0.921142	1.74684	0.0172882
>sp	Q8TDN6	BRX1_HUMAN Ribosome biogenesis protein BRX1 homolog OS=Homo sapiens OX=9606 GN=BRIX1 PE=1 SV=2	1.15574	1.8608	0.798455	0.683889	0.919186	0.581938	1.74598	0.172645
>sp	Q92890	UFD1_HUMAN Ubiquitin recognition factor in ER-associated degradation protein 1 OS=Homo sapiens OX=9606 GN=UFD1 PE=1 SV=3	1.45079	0.98015	1.38377	0.74234	0.626304	0.816646	1.74563	0.0258698
>sp	Q6P1J9	CDC73_HUMAN Parafibromin OS=Homo sapiens OX=9606 GN=CDC73 PE=1 SV=1	1.40312	1.47266	0.938607	0.402901	0.475275	1.30743	1.74523	0.180543
>sp	Q15011	HERP1_HUMAN Homocysteine-responsive endoplasmic reticulum-resident ubiquitin-like domain member 1 protein OS=Homo sapiens OX=9606 GN=HERPUD1 PE=1 SV=1	1.56579	1.1332	1.11477	0.845226	0.639171	0.701842	1.74444	0.0272373
>sp	P55769	NH2L1_HUMAN NHP2-like protein 1 OS=Homo sapiens OX=9606 GN=SNU13 PE=1 SV=3	1.21043	1.56524	1.03765	0.702787	0.678293	0.805595	1.74389	0.0276214
>sp	Q9H0D6	XRN2_HUMAN 5'-3' exoribonuclease 2 OS=Homo sapiens OX=9606 GN=XRN2 PE=1 SV=1	1.43899	1.35695	1.01651	0.502709	0.574001	1.11084	1.7428	0.0793603
>sp	Q8N684	CPSF7_HUMAN Cleavage and polyadenylation specificity factor subunit 7 OS=Homo sapiens OX=9606 GN=CPSF7 PE=1 SV=1	1.38282	1.50943	0.919603	0.575809	0.680798	0.931544	1.74204	0.0599363
>sp	Q01085	TIAR_HUMAN Nucleolysin TIAR OS=Homo sapiens OX=9606 GN=TIAL1 PE=1 SV=1	1.39857	1.21936	1.19278	0.627304	0.617369	0.944617	1.74061	0.0125462
>sp	Q8WVV9	HNRLL_HUMAN Heterogeneous nuclear ribonucleoprotein L-like OS=Homo sapiens OX=9606 GN=HNRNPLL PE=1 SV=1	1.4287	1.12684	1.25488	0.534435	0.65196	1.00319	1.74025	0.0311024
>sp	O43809	CPSF5_HUMAN Cleavage and polyadenylation specificity factor subunit 5 OS=Homo sapiens OX=9606 GN=NUDT21 PE=1 SV=1	1.43115	1.3722	1.00535	0.568473	0.75913	0.863697	1.7381	0.0273923
>sp	Q04695	K1C17_HUMAN Keratin, type I cytoskeletal 17 OS=Homo sapiens OX=9606 GN=KRT17 PE=1 SV=2	1.44331	1.03542	1.3296	0.480753	0.552108	1.15881	1.73763	0.0946285
>sp	Q6P2Q9	PRP8_HUMAN Pre-mRNA-processing-splicing factor 8 OS=Homo sapiens OX=9606 GN=PRPF8 PE=1 SV=2	1.30969	1.46399	1.03058	0.604064	0.77707	0.814603	1.73257	0.019704
>sp	P25786	PSA1_HUMAN Proteasome subunit alpha type-1 OS=Homo sapiens OX=9606 GN=PSMA1 PE=1 SV=1	1.45926	1.0584	1.28601	0.493496	0.715597	0.987235	1.73183	0.0435968
>sp	Q9BUQ8	DDX23_HUMAN Probable ATP-dependent RNA helicase DDX23 OS=Homo sapiens OX=9606 GN=DDX23 PE=1 SV=3	1.29336	1.26692	1.24336	0.537872	0.698807	0.959689	1.73178	0.0123555
>sp	P46782	RS5_HUMAN 40S ribosomal protein S5 OS=Homo sapiens OX=9606 GN=RPS5 PE=1 SV=4	1.25002	1.13536	1.41432	0.731359	0.400946	1.068	1.7269	0.0631558
>sp	P52209	6PGD_HUMAN 6-phosphogluconate dehydrogenase, decarboxylating OS=Homo sapiens OX=9606 GN=PGD PE=1 SV=3	1.4959	1.15982	1.14182	0.719881	0.844216	0.638362	1.72423	0.014887
>sp	O00571	DDX3X_HUMAN ATP-dependent RNA helicase DDX3X OS=Homo sapiens OX=9606 GN=DDX3X PE=1 SV=3	1.37488	1.20168	1.22009	0.593399	0.591477	1.01847	1.72313	0.0251679
>sp	Q13838	DX39B_HUMAN Spliceosome RNA helicase DDX39B OS=Homo sapiens OX=9606 GN=DDX39B PE=1 SV=1	1.29835	1.52624	0.971686	0.596782	0.752904	0.854031	1.72267	0.0402926
>sp	P35998	PRS7_HUMAN 26S proteasome regulatory subunit 7 OS=Homo sapiens OX=9606 GN=PSMC2 PE=1 SV=3	1.44236	1.0996	1.25344	0.558435	0.732159	0.914014	1.72157	0.0205472
>sp	Q8IV36	HID1_HUMAN Protein HID1 OS=Homo sapiens OX=9606 GN=HID1 PE=1 SV=1	1.37582	1.30735	1.11168	0.846757	0.602084	0.756306	1.72091	0.00764805
>sp	P17844	DDX5_HUMAN Probable ATP-dependent RNA helicase DDX5 OS=Homo sapiens OX=9606 GN=DDX5 PE=1 SV=1	1.25516	1.55207	0.986649	0.630759	0.713256	0.862109	1.7197	0.0401766
>sp	Q14566	MCM6_HUMAN DNA replication licensing factor MCM6 OS=Homo sapiens OX=9606 GN=MCM6 PE=1 SV=1	1.37769	1.2678	1.14796	0.541154	0.685771	0.979626	1.71918	0.0218358
>sp	Q12906	ILF3_HUMAN Interleukin enhancer-binding factor 3 OS=Homo sapiens OX=9606 GN=ILF3 PE=1 SV=3	1.33804	1.39344	1.0619	0.560364	0.610057	1.0362	1.71909	0.0442203
>sp	P25787	PSA2_HUMAN Proteasome subunit alpha type-2 OS=Homo sapiens OX=9606 GN=PSMA2 PE=1 SV=2	1.42558	1.05868	1.3078	0.492665	0.68992	1.02535	1.71747	0.0494172
>sp	Q99805	TM9S2_HUMAN Transmembrane 9 superfamily member 2 OS=Homo sapiens OX=9606 GN=TM9SF2 PE=1 SV=1	1.29588	1.39981	1.09565	0.773408	0.731973	0.703278	1.71658	0.00449945
>sp	Q12905	ILF2_HUMAN Interleukin enhancer-binding factor 2 OS=Homo sapiens OX=9606 GN=ILF2 PE=1 SV=2	1.3125	1.40295	1.07543	0.535549	0.679908	0.993672	1.716	0.0341541
>sp	P20618	PSB1_HUMAN Proteasome subunit beta type-1 OS=Homo sapiens OX=9606 GN=PSMB1 PE=1 SV=2	1.35979	1.13007	1.30049	0.502838	0.649121	1.05769	1.71536	0.0427531
>sp	Q9NVP1	DDX18_HUMAN ATP-dependent RNA helicase DDX18 OS=Homo sapiens OX=9606 GN=DDX18 PE=1 SV=2	1.07685	1.87265	0.838479	0.750067	0.881417	0.580539	1.71245	0.180856
>sp	P39748	FEN1_HUMAN Flap endonuclease 1 OS=Homo sapiens OX=9606 GN=FEN1 PE=1 SV=1	1.34719	1.18941	1.25093	0.520703	0.713475	0.978289	1.71191	0.020112
>sp	P42126	ECI1_HUMAN Enoyl-CoA delta isomerase 1, mitochondrial OS=Homo sapiens OX=9606 GN=ECI1 PE=1 SV=1	1.42989	1.26448	1.09204	0.0582402	1.18085	0.974505	1.71052	0.217472
>sp	Q93074	MED12_HUMAN Mediator of RNA polymerase II transcription subunit 12 OS=Homo sapiens OX=9606 GN=MED12 PE=1 SV=4	1.34869	1.41265	1.02485	0.603383	0.660122	0.950308	1.71026	0.0312723
>sp	Q9H223	EHD4_HUMAN EH domain-containing protein 4 OS=Homo sapiens OX=9606 GN=EHD4 PE=1 SV=1	1.53324	1.32225	0.929225	0.619217	0.710131	0.885936	1.70846	0.0539136
>sp	Q86UX7	URP2_HUMAN Fermitin family homolog 3 OS=Homo sapiens OX=9606 GN=FERMT3 PE=1 SV=1	1.42689	1.11145	1.24597	0.593594	0.635601	0.986496	1.70796	0.0276683
>sp	O60476	MA1A2_HUMAN Mannosyl-oligosaccharide 1,2-alpha-mannosidase IB OS=Homo sapiens OX=9606 GN=MAN1A2 PE=1 SV=1	1.44589	1.03333	1.30507	0.81632	0.681795	0.717603	1.70793	0.0148769
>sp	O60264	SMCA5_HUMAN SWI/SNF-related matrix-associated actin-dependent regulator of chromatin subfamily A member 5 OS=Homo sapiens OX=9606 GN=SMARCA5 PE=1 SV=1	1.32891	1.68546	0.769752	0.797877	0.698761	0.719239	1.70773	0.123082
>sp	Q15648	MED1_HUMAN Mediator of RNA polymerase II transcription subunit 1 OS=Homo sapiens OX=9606 GN=MED1 PE=1 SV=4	1.41347	1.38491	0.984931	0.521534	0.621376	1.07378	1.70674	0.0757039
>sp	P98179	RBM3_HUMAN RNA-binding protein 3 OS=Homo sapiens OX=9606 GN=RBM3 PE=1 SV=1	1.20347	1.51095	1.06663	0.562433	0.514201	1.14232	1.70398	0.096642
>sp	Q14103	HNRPD_HUMAN Heterogeneous nuclear ribonucleoprotein D0 OS=Homo sapiens OX=9606 GN=HNRNPD PE=1 SV=1	1.24878	1.7248	0.806832	0.575648	0.695386	0.948549	1.70321	0.144016
>sp	P62195	PRS8_HUMAN 26S proteasome regulatory subunit 8 OS=Homo sapiens OX=9606 GN=PSMC5 PE=1 SV=1	1.43249	1.1094	1.23846	0.573594	0.689647	0.956405	1.70313	0.0241234
>sp	Q13895	BYST_HUMAN Bystin OS=Homo sapiens OX=9606 GN=BYSL PE=1 SV=3	1.29766	1.3549	1.1273	0.6008	0.70267	0.916673	1.70253	0.0108057
>sp	P56182	RRP1_HUMAN Ribosomal RNA processing protein 1 homolog A OS=Homo sapiens OX=9606 GN=RRP1 PE=1 SV=1	1.27587	1.51866	0.983	0.644583	0.715636	0.862253	1.6997	0.036471
>sp	Q8TCT9	HM13_HUMAN Minor histocompatibility antigen H13 OS=Homo sapiens OX=9606 GN=HM13 PE=1 SV=1	1.25013	1.21473	1.31089	0.830794	0.714355	0.679102	1.69754	0.000652443
>sp	Q15393	SF3B3_HUMAN Splicing factor 3B subunit 3 OS=Homo sapiens OX=9606 GN=SF3B3 PE=1 SV=4	1.34462	1.43255	0.998469	0.622299	0.752616	0.849451	1.6974	0.0250012
>sp	P54132	BLM_HUMAN Bloom syndrome protein OS=Homo sapiens OX=9606 GN=BLM PE=1 SV=1	1.29066	1.14872	1.33605	0.593813	0.696157	0.934598	1.69715	0.0110762
>sp	Q9BY44	EIF2A_HUMAN Eukaryotic translation initiation factor 2A OS=Homo sapiens OX=9606 GN=EIF2A PE=1 SV=3	1.27397	1.11565	1.38517	0.535982	0.606445	1.08278	1.69638	0.0520476
>sp	P40616	ARL1_HUMAN ADP-ribosylation factor-like protein 1 OS=Homo sapiens OX=9606 GN=ARL1 PE=1 SV=1	1.15033	1.26967	1.35419	0.618471	0.778365	0.82898	1.69564	0.00400069
>sp	Q9Y6M1	IF2B2_HUMAN Insulin-like growth factor 2 mRNA-binding protein 2 OS=Homo sapiens OX=9606 GN=IGF2BP2 PE=1 SV=2	1.44306	1.15153	1.17818	0.66547	0.619898	0.941864	1.69393	0.019782
>sp	Q9BZZ5	API5_HUMAN Apoptosis inhibitor 5 OS=Homo sapiens OX=9606 GN=API5 PE=1 SV=3	1.34121	1.45661	0.973725	0.635925	0.731844	0.860686	1.69245	0.0321248
>sp	P28074	PSB5_HUMAN Proteasome subunit beta type-5 OS=Homo sapiens OX=9606 GN=PSMB5 PE=1 SV=3	1.45484	0.984949	1.33107	0.50026	0.691279	1.03759	1.69163	0.071511
>sp	O14776	TCRG1_HUMAN Transcription elongation regulator 1 OS=Homo sapiens OX=9606 GN=TCERG1 PE=1 SV=2	1.40864	1.36541	0.996116	0.61761	0.718588	0.89364	1.69078	0.0288451
>sp	Q92979	NEP1_HUMAN Ribosomal RNA small subunit methyltransferase NEP1 OS=Homo sapiens OX=9606 GN=EMG1 PE=1 SV=4	1.12754	1.57157	1.07053	0.75279	0.781655	0.695911	1.69015	0.0329102
>sp	P43686	PRS6B_HUMAN 26S proteasome regulatory subunit 6B OS=Homo sapiens OX=9606 GN=PSMC4 PE=1 SV=2	1.41675	1.00584	1.3463	0.626191	0.681643	0.923282	1.68924	0.0304843
>sp	O15371	EIF3D_HUMAN Eukaryotic translation initiation factor 3 subunit D OS=Homo sapiens OX=9606 GN=EIF3D PE=1 SV=1	1.35095	1.11754	1.30035	0.564108	0.662916	1.00414	1.68918	0.0274036
>sp	Q9UN86	G3BP2_HUMAN Ras GTPase-activating protein-binding protein 2 OS=Homo sapiens OX=9606 GN=G3BP2 PE=1 SV=2	1.47556	1.22674	1.06445	0.543101	0.574901	1.11524	1.68667	0.0815798
>sp	Q99436	PSB7_HUMAN Proteasome subunit beta type-7 OS=Homo sapiens OX=9606 GN=PSMB7 PE=1 SV=1	1.44902	0.972865	1.34428	0.50008	0.665278	1.06848	1.68596	0.0830395
>sp	Q92499	DDX1_HUMAN ATP-dependent RNA helicase DDX1 OS=Homo sapiens OX=9606 GN=DDX1 PE=1 SV=2	1.35445	1.24248	1.1691	0.598347	0.703164	0.932461	1.6858	0.0104749
>sp	P35250	RFC2_HUMAN Replication factor C subunit 2 OS=Homo sapiens OX=9606 GN=RFC2 PE=1 SV=3	1.37561	1.27013	1.12	0.564018	0.663706	1.00654	1.68545	0.0290272
>sp	P35658	NU214_HUMAN Nuclear pore complex protein Nup214 OS=Homo sapiens OX=9606 GN=NUP214 PE=1 SV=2	1.50337	1.0231	1.2388	0.686483	0.636764	0.911483	1.68489	0.0349111
>sp	Q9UBM7	DHCR7_HUMAN 7-dehydrocholesterol reductase OS=Homo sapiens OX=9606 GN=DHCR7 PE=1 SV=1	1.32415	1.17033	1.27064	0.841782	0.758793	0.634306	1.68471	0.00247637
>sp	Q9H4L5	OSBL3_HUMAN Oxysterol-binding protein-related protein 3 OS=Homo sapiens OX=9606 GN=OSBPL3 PE=1 SV=1	1.28745	1.23833	1.2393	0.722759	0.708251	0.803904	1.68467	0.000113595
>sp	Q15643	TRIPB_HUMAN Thyroid receptor-interacting protein 11 OS=Homo sapiens OX=9606 GN=TRIP11 PE=1 SV=3	1.48681	1.14589	1.13129	0.707318	0.706314	0.822373	1.68336	0.0141199
>sp	Q9Y4W2	LAS1L_HUMAN Ribosomal biogenesis protein LAS1L OS=Homo sapiens OX=9606 GN=LAS1L PE=1 SV=2	1.55164	1.72054	0.491026	0.786003	1.07549	0.375298	1.68241	0.307191
>sp	Q9H1I8	ASCC2_HUMAN Activating signal cointegrator 1 complex subunit 2 OS=Homo sapiens OX=9606 GN=ASCC2 PE=1 SV=3	1.36916	1.17696	1.21611	0.607233	0.651699	0.978843	1.68124	0.0178656
>sp	P30260	CDC27_HUMAN Cell division cycle protein 27 homolog OS=Homo sapiens OX=9606 GN=CDC27 PE=1 SV=2	1.51124	1.32697	0.921837	0.644368	0.717066	0.878517	1.67863	0.0538232
>sp	P28340	DPOD1_HUMAN DNA polymerase delta catalytic subunit OS=Homo sapiens OX=9606 GN=POLD1 PE=1 SV=2	1.60988	1.27183	0.875868	0.812725	0.487494	0.942212	1.67567	0.115113
>sp	P51665	PSMD7_HUMAN 26S proteasome non-ATPase regulatory subunit 7 OS=Homo sapiens OX=9606 GN=PSMD7 PE=1 SV=2	1.38226	1.05235	1.32284	0.536094	0.751884	0.954577	1.67552	0.0329111
>sp	O95159	ZFPL1_HUMAN Zinc finger protein-like 1 OS=Homo sapiens OX=9606 GN=ZFPL1 PE=1 SV=2	1.09783	1.78533	0.873942	0.788229	0.935556	0.519109	1.67512	0.167868
>sp	P26599	PTBP1_HUMAN Polypyrimidine tract-binding protein 1 OS=Homo sapiens OX=9606 GN=PTBP1 PE=1 SV=1	1.4293	1.37057	0.956591	0.603036	0.636541	1.00397	1.67434	0.0622285
>sp	O00303	EIF3F_HUMAN Eukaryotic translation initiation factor 3 subunit F OS=Homo sapiens OX=9606 GN=EIF3F PE=1 SV=1	1.41135	0.979567	1.3644	0.582846	0.613693	1.04815	1.67298	0.0683178
>sp	Q9UQ35	SRRM2_HUMAN Serine/arginine repetitive matrix protein 2 OS=Homo sapiens OX=9606 GN=SRRM2 PE=1 SV=2	1.04548	1.06498	1.64478	0.443195	0.551629	1.24993	1.6729	0.190989
>sp	O43242	PSMD3_HUMAN 26S proteasome non-ATPase regulatory subunit 3 OS=Homo sapiens OX=9606 GN=PSMD3 PE=1 SV=2	1.3775	1.08491	1.29235	0.553916	0.707598	0.983737	1.67231	0.0301589
>sp	P62081	RS7_HUMAN 40S ribosomal protein S7 OS=Homo sapiens OX=9606 GN=RPS7 PE=1 SV=1	1.31006	1.16012	1.28445	0.441596	0.50618	1.29758	1.67218	0.145767
>sp	Q9BZE4	NOG1_HUMAN Nucleolar GTP-binding protein 1 OS=Homo sapiens OX=9606 GN=GTPBP4 PE=1 SV=3	1.27453	1.52792	0.952125	0.658889	0.807967	0.778571	1.6721	0.0435831
>sp	Q8N3U4	STAG2_HUMAN Cohesin subunit SA-2 OS=Homo sapiens OX=9606 GN=STAG2 PE=1 SV=3	1.4971	1.29564	0.961613	0.578727	0.689829	0.977085	1.67184	0.0623703
>sp	Q99627	CSN8_HUMAN COP9 signalosome complex subunit 8 OS=Homo sapiens OX=9606 GN=COPS8 PE=1 SV=1	1.54733	1.10931	1.09694	0.590724	0.55969	1.096	1.67092	0.092668
>sp	Q9BQG0	MBB1A_HUMAN Myb-binding protein 1A OS=Homo sapiens OX=9606 GN=MYBBP1A PE=1 SV=2	1.12138	1.75848	0.871229	0.577795	0.813712	0.857406	1.66796	0.146074
>sp	P56937	DHB7_HUMAN 3-keto-steroid reductase OS=Homo sapiens OX=9606 GN=HSD17B7 PE=1 SV=1	1.21611	1.19554	1.33941	0.842369	0.835014	0.571562	1.66792	0.00738916
>sp	Q99661	KIF2C_HUMAN Kinesin-like protein KIF2C OS=Homo sapiens OX=9606 GN=KIF2C PE=1 SV=2	1.32805	1.27811	1.14384	0.700287	0.677814	0.871904	1.66666	0.0037181
>sp	Q29RF7	PDS5A_HUMAN Sister chromatid cohesion protein PDS5 homolog A OS=Homo sapiens OX=9606 GN=PDS5A PE=1 SV=1	1.42121	1.38167	0.945712	0.563456	0.715702	0.972245	1.665	0.0613661
>sp	Q9NP72	RAB18_HUMAN Ras-related protein Rab-18 OS=Homo sapiens OX=9606 GN=RAB18 PE=1 SV=1	1.36951	1.34576	1.03296	0.863553	0.807456	0.580771	1.66456	0.022821
>sp	Q99459	CDC5L_HUMAN Cell division cycle 5-like protein OS=Homo sapiens OX=9606 GN=CDC5L PE=1 SV=2	1.34653	1.47451	0.926663	0.550992	0.587069	1.11424	1.66394	0.112684
>sp	Q9NVM9	INT13_HUMAN Integrator complex subunit 13 OS=Homo sapiens OX=9606 GN=INTS13 PE=1 SV=2	1.25799	1.31802	1.17139	0.625199	0.763443	0.863967	1.66358	0.0035836
>sp	Q6UXN9	WDR82_HUMAN WD repeat-containing protein 82 OS=Homo sapiens OX=9606 GN=WDR82 PE=1 SV=1	1.3769	1.25288	1.11593	0.605294	0.7145	0.934497	1.66159	0.0154489
>sp	Q9BXJ9	NAA15_HUMAN N-alpha-acetyltransferase 15, NatA auxiliary subunit OS=Homo sapiens OX=9606 GN=NAA15 PE=1 SV=1	1.37658	1.16676	1.20204	0.556297	0.585943	1.11238	1.6612	0.0607328
>sp	Q96T37	RBM15_HUMAN RNA-binding protein 15 OS=Homo sapiens OX=9606 GN=RBM15 PE=1 SV=2	1.13922	1.55847	1.04742	0.64363	0.658782	0.952482	1.66088	0.0563326
>sp	Q9Y3I0	RTCB_HUMAN tRNA-splicing ligase RtcB homolog OS=Homo sapiens OX=9606 GN=RTCB PE=1 SV=1	1.32149	1.20391	1.21878	0.609874	0.714475	0.931479	1.65978	0.0081625
>sp	O14579	COPE_HUMAN Coatomer subunit epsilon OS=Homo sapiens OX=9606 GN=COPE PE=1 SV=3	1.26923	1.23204	1.23984	0.79086	0.679771	0.788257	1.65618	0.000208558
>sp	Q96SB4	SRPK1_HUMAN SRSF protein kinase 1 OS=Homo sapiens OX=9606 GN=SRPK1 PE=1 SV=2	1.40031	1.05909	1.28157	0.611376	0.7427	0.904955	1.65601	0.0196821
>sp	Q8TED1	GPX8_HUMAN Probable glutathione peroxidase 8 OS=Homo sapiens OX=9606 GN=GPX8 PE=1 SV=2	1.36316	1.09183	1.28522	0.850115	0.848175	0.561503	1.65511	0.0169815
>sp	O95487	SC24B_HUMAN Protein transport protein Sec24B OS=Homo sapiens OX=9606 GN=SEC24B PE=1 SV=2	1.35145	1.10588	1.28252	0.616215	0.75785	0.886084	1.65469	0.00991693
>sp	Q9Y295	DRG1_HUMAN Developmentally-regulated GTP-binding protein 1 OS=Homo sapiens OX=9606 GN=DRG1 PE=1 SV=1	1.37773	1.20202	1.15977	0.604416	0.704762	0.951301	1.6543	0.0159243
>sp	Q9P2K8	E2AK4_HUMAN eIF-2-alpha kinase GCN2 OS=Homo sapiens OX=9606 GN=EIF2AK4 PE=1 SV=3	1.51112	0.946694	1.28132	0.511747	0.737095	1.01202	1.65385	0.0872252
>sp	P41227	NAA10_HUMAN N-alpha-acetyltransferase 10 OS=Homo sapiens OX=9606 GN=NAA10 PE=1 SV=1	1.41732	1.00558	1.31573	0.545506	0.504634	1.21123	1.65326	0.131553
>sp	Q9UJV9	DDX41_HUMAN Probable ATP-dependent RNA helicase DDX41 OS=Homo sapiens OX=9606 GN=DDX41 PE=1 SV=2	1.37774	1.14311	1.21739	0.571042	0.664425	1.0263	1.65279	0.033781
>sp	Q96JH8	RADIL_HUMAN Ras-associating and dilute domain-containing protein OS=Homo sapiens OX=9606 GN=RADIL PE=1 SV=5	1.20586	1.56083	0.971305	0.625284	0.716939	0.919776	1.65252	0.0626359
>sp	Q9Y5A9	YTHD2_HUMAN YTH domain-containing family protein 2 OS=Homo sapiens OX=9606 GN=YTHDF2 PE=1 SV=2	1.48893	1.18605	1.06224	0.524028	0.486507	1.25225	1.6516	0.153616
>sp	Q96K49	TM87B_HUMAN Transmembrane protein 87B OS=Homo sapiens OX=9606 GN=TMEM87B PE=1 SV=1	1.18944	1.58637	0.961403	0.812034	0.793186	0.65757	1.65159	0.0599928
>sp	Q15008	PSMD6_HUMAN 26S proteasome non-ATPase regulatory subunit 6 OS=Homo sapiens OX=9606 GN=PSMD6 PE=1 SV=1	1.43704	1.01897	1.28009	0.521419	0.768107	0.974376	1.65029	0.0517529
>sp	Q9Y2W1	TR150_HUMAN Thyroid hormone receptor-associated protein 3 OS=Homo sapiens OX=9606 GN=THRAP3 PE=1 SV=2	1.36828	1.30744	1.06026	0.561527	0.597728	1.10477	1.65014	0.0693246
>sp	P33121	ACSL1_HUMAN Long-chain-fatty-acid--CoA ligase 1 OS=Homo sapiens OX=9606 GN=ACSL1 PE=1 SV=1	1.35346	1.17907	1.20266	0.833154	0.756997	0.674656	1.64923	0.00234143
>sp	P78362	SRPK2_HUMAN SRSF protein kinase 2 OS=Homo sapiens OX=9606 GN=SRPK2 PE=1 SV=3	1.32107	1.22411	1.1894	0.573771	0.674237	1.01741	1.64852	0.0249211
>sp	P35527	K1C9_HUMAN Keratin, type I cytoskeletal 9 OS=Homo sapiens OX=9606 GN=KRT9 PE=1 SV=3	2.43499	0.648825	0.650728	0.759906	0.733883	0.771673	1.64847	0.456859
>sp	Q96A57	TM230_HUMAN Transmembrane protein 230 OS=Homo sapiens OX=9606 GN=TMEM230 PE=1 SV=1	1.47196	1.42758	0.834099	0.758069	0.751733	0.756557	1.64742	0.0761145
>sp	Q9BXP5	SRRT_HUMAN Serrate RNA effector molecule homolog OS=Homo sapiens OX=9606 GN=SRRT PE=1 SV=1	1.31416	1.20537	1.214	0.59768	0.674724	0.994067	1.64729	0.0179491
>sp	Q8ND83	SLAI1_HUMAN SLAIN motif-containing protein 1 OS=Homo sapiens OX=9606 GN=SLAIN1 PE=1 SV=3	1.32472	1.01635	1.39155	0.540969	0.55599	1.17042	1.64623	0.108757
>sp	Q9H9Y6	RPA2_HUMAN DNA-directed RNA polymerase I subunit RPA2 OS=Homo sapiens OX=9606 GN=POLR1B PE=1 SV=2	1.26462	1.50015	0.966914	0.302345	0.956077	1.0099	1.64513	0.150556
>sp	P46063	RECQ1_HUMAN ATP-dependent DNA helicase Q1 OS=Homo sapiens OX=9606 GN=RECQL PE=1 SV=3	1.33967	1.16273	1.22751	0.613842	0.748039	0.908217	1.64306	0.00811529
>sp	Q04637	IF4G1_HUMAN Eukaryotic translation initiation factor 4 gamma 1 OS=Homo sapiens OX=9606 GN=EIF4G1 PE=1 SV=4	1.38302	1.26256	1.08222	0.548248	0.635582	1.08837	1.64061	0.0620221
>sp	Q6NXT6	TAPT1_HUMAN Transmembrane anterior posterior transformation protein 1 homolog OS=Homo sapiens OX=9606 GN=TAPT1 PE=1 SV=1	1.77868	1.07527	0.873528	0.767371	0.79934	0.705807	1.64024	0.153395
>sp	Q14534	ERG1_HUMAN Squalene monooxygenase OS=Homo sapiens OX=9606 GN=SQLE PE=1 SV=3	1.20956	1.24631	1.27044	0.901492	0.759631	0.61257	1.63888	0.00474567
>sp	O14818	PSA7_HUMAN Proteasome subunit alpha type-7 OS=Homo sapiens OX=9606 GN=PSMA7 PE=1 SV=1	1.43976	0.965778	1.31967	0.520493	0.684553	1.06975	1.6376	0.0889857
>sp	Q8TAV4	STML3_HUMAN Stomatin-like protein 3 OS=Homo sapiens OX=9606 GN=STOML3 PE=2 SV=1	1.441	1.38977	0.894148	0.814107	0.723759	0.737213	1.63727	0.0521143
>sp	P60228	EIF3E_HUMAN Eukaryotic translation initiation factor 3 subunit E OS=Homo sapiens OX=9606 GN=EIF3E PE=1 SV=1	1.39291	1.15411	1.17672	0.59179	0.72425	0.960227	1.6359	0.0216289
>sp	P48556	PSMD8_HUMAN 26S proteasome non-ATPase regulatory subunit 8 OS=Homo sapiens OX=9606 GN=PSMD8 PE=1 SV=2	1.33852	1.10261	1.28133	0.555831	0.762353	0.959355	1.63442	0.0242374
>sp	Q13595	TRA2A_HUMAN Transformer-2 protein homolog alpha OS=Homo sapiens OX=9606 GN=TRA2A PE=1 SV=1	1.36174	1.26894	1.09148	0.682812	0.791964	0.803068	1.63407	0.00544924
>sp	P50851	LRBA_HUMAN Lipopolysaccharide-responsive and beige-like anchor protein OS=Homo sapiens OX=9606 GN=LRBA PE=1 SV=4	1.65092	1.0231	1.04677	0.61361	0.836288	0.829309	1.63249	0.0922732
>sp	Q9NZD8	SPG21_HUMAN Maspardin OS=Homo sapiens OX=9606 GN=SPG21 PE=1 SV=1	1.30633	1.13457	1.27955	0.572201	0.695244	1.0121	1.63211	0.0274041
>sp	Q14137	BOP1_HUMAN Ribosome biogenesis protein BOP1 OS=Homo sapiens OX=9606 GN=BOP1 PE=1 SV=2	1.10174	1.74516	0.8728	0.695215	0.910019	0.675067	1.63123	0.15221
>sp	O94903	PLPHP_HUMAN Pyridoxal phosphate homeostasis protein OS=Homo sapiens OX=9606 GN=PLPBP PE=1 SV=1	1.48246	1.01075	1.22622	0.606996	0.612069	1.06151	1.63092	0.0776332
>sp	Q8N1G4	LRC47_HUMAN Leucine-rich repeat-containing protein 47 OS=Homo sapiens OX=9606 GN=LRRC47 PE=1 SV=1	1.39821	1.15364	1.16735	0.559498	0.711854	1.00945	1.63066	0.0358345
>sp	O14530	TXND9_HUMAN Thioredoxin domain-containing protein 9 OS=Homo sapiens OX=9606 GN=TXNDC9 PE=1 SV=2	1.56916	1.17076	0.978851	0.608198	0.781082	0.891954	1.63016	0.0674986
>sp	P08865	RSSA_HUMAN 40S ribosomal protein SA OS=Homo sapiens OX=9606 GN=RPSA PE=1 SV=4	1.2711	1.03414	1.4123	0.515515	0.554359	1.21259	1.62874	0.130091
>sp	O00461	GOLI4_HUMAN Golgi integral membrane protein 4 OS=Homo sapiens OX=9606 GN=GOLIM4 PE=1 SV=1	1.43724	1.17048	1.10979	0.633322	0.765864	0.883305	1.62871	0.0180922
>sp	Q13310	PABP4_HUMAN Polyadenylate-binding protein 4 OS=Homo sapiens OX=9606 GN=PABPC4 PE=1 SV=1	1.3749	1.14536	1.19598	0.637607	0.683599	0.962549	1.62725	0.0178589
>sp	O43493	TGON2_HUMAN Trans-Golgi network integral membrane protein 2 OS=Homo sapiens OX=9606 GN=TGOLN2 PE=1 SV=3	1.29701	0.965404	1.45342	0.720216	0.499302	1.06465	1.62677	0.0943535
>sp	Q8IYS2	K2013_HUMAN Uncharacterized protein KIAA2013 OS=Homo sapiens OX=9606 GN=KIAA2013 PE=1 SV=1	1.23469	1.41993	1.0611	0.817241	0.867113	0.599925	1.62665	0.0225403
>sp	O00231	PSD11_HUMAN 26S proteasome non-ATPase regulatory subunit 11 OS=Homo sapiens OX=9606 GN=PSMD11 PE=1 SV=3	1.34556	1.07787	1.29222	0.568599	0.727047	0.988708	1.62656	0.0317008
>sp	Q9UNM6	PSD13_HUMAN 26S proteasome non-ATPase regulatory subunit 13 OS=Homo sapiens OX=9606 GN=PSMD13 PE=1 SV=2	1.41119	1.07762	1.22626	0.571449	0.769003	0.944482	1.6259	0.0300454
>sp	Q00341	VIGLN_HUMAN Vigilin OS=Homo sapiens OX=9606 GN=HDLBP PE=1 SV=2	1.37475	1.08001	1.26008	0.659057	0.645836	0.980261	1.62564	0.0265546
>sp	Q8ND04	SMG8_HUMAN Protein SMG8 OS=Homo sapiens OX=9606 GN=SMG8 PE=1 SV=1	1.54309	1.19866	0.972228	0.665881	0.878248	0.741897	1.62464	0.0548861
>sp	Q4G148	GXLT1_HUMAN Glucoside xylosyltransferase 1 OS=Homo sapiens OX=9606 GN=GXYLT1 PE=1 SV=2	1.4395	1.1601	1.11382	0.897778	0.768488	0.620308	1.62401	0.0213485
>sp	Q9Y2L1	RRP44_HUMAN Exosome complex exonuclease RRP44 OS=Homo sapiens OX=9606 GN=DIS3 PE=1 SV=2	1.33881	1.22111	1.15334	0.831788	0.620966	0.833991	1.62382	0.00592188
>sp	P62191	PRS4_HUMAN 26S proteasome regulatory subunit 4 OS=Homo sapiens OX=9606 GN=PSMC1 PE=1 SV=1	1.36754	1.1323	1.21295	0.553697	0.755943	0.977559	1.6233	0.0277401
>sp	O75396	SC22B_HUMAN Vesicle-trafficking protein SEC22b OS=Homo sapiens OX=9606 GN=SEC22B PE=1 SV=4	1.4147	1.16406	1.1339	0.814689	0.765415	0.707235	1.62314	0.00728087
>sp	O75427	LRCH4_HUMAN Leucine-rich repeat and calponin homology domain-containing protein 4 OS=Homo sapiens OX=9606 GN=LRCH4 PE=1 SV=2	1.38294	1.15277	1.17654	0.763324	0.776078	0.748341	1.62267	0.00295956
>sp	Q9BVQ7	SPA5L_HUMAN Spermatogenesis-associated protein 5-like protein 1 OS=Homo sapiens OX=9606 GN=SPATA5L1 PE=1 SV=2	1.33876	1.19949	1.17348	0.468019	0.670933	1.14933	1.62206	0.0850693
>sp	Q8NE71	ABCF1_HUMAN ATP-binding cassette sub-family F member 1 OS=Homo sapiens OX=9606 GN=ABCF1 PE=1 SV=2	1.35056	1.20382	1.15681	0.62562	0.727151	0.936039	1.62145	0.0119389
>sp	Q9Y2X3	NOP58_HUMAN Nucleolar protein 58 OS=Homo sapiens OX=9606 GN=NOP58 PE=1 SV=1	1.12578	1.61329	0.97173	0.690642	0.813724	0.784836	1.621	0.0738222
>sp	O76094	SRP72_HUMAN Signal recognition particle subunit SRP72 OS=Homo sapiens OX=9606 GN=SRP72 PE=1 SV=3	1.38312	1.05747	1.27	0.717457	0.634776	0.937181	1.62076	0.0226279
>sp	O75063	XYLK_HUMAN Glycosaminoglycan xylosylkinase OS=Homo sapiens OX=9606 GN=FAM20B PE=1 SV=1	1.24678	1.2872	1.17658	0.826441	0.809531	0.653472	1.62072	0.00176045
>sp	P61978	HNRPK_HUMAN Heterogeneous nuclear ribonucleoprotein K OS=Homo sapiens OX=9606 GN=HNRNPK PE=1 SV=1	1.31986	1.53118	0.859372	0.611311	0.732517	0.94576	1.62056	0.0988751
>sp	P20591	MX1_HUMAN Interferon-induced GTP-binding protein Mx1 OS=Homo sapiens OX=9606 GN=MX1 PE=1 SV=4	1.34989	1.2939	1.06525	0.588945	0.93176	0.770247	1.619	0.0230617
>sp	Q9UKD2	MRT4_HUMAN mRNA turnover protein 4 homolog OS=Homo sapiens OX=9606 GN=MRTO4 PE=1 SV=2	1.12577	1.4851	1.0975	0.664939	0.93449	0.692203	1.61822	0.0355102
>sp	Q96GD4	AURKB_HUMAN Aurora kinase B OS=Homo sapiens OX=9606 GN=AURKB PE=1 SV=3	1.20099	1.20819	1.29785	0.413597	0.49685	1.38252	1.61669	0.204899
>sp	Q9H4A3	WNK1_HUMAN Serine/threonine-protein kinase WNK1 OS=Homo sapiens OX=9606 GN=WNK1 PE=1 SV=2	1.5967	1.03714	1.07309	0.631385	0.605257	1.05642	1.61659	0.112648
>sp	Q6ZS17	RIPR1_HUMAN Rho family-interacting cell polarization regulator 1 OS=Homo sapiens OX=9606 GN=RIPOR1 PE=1 SV=1	1.44352	1.02496	1.23795	0.561691	0.677574	1.0543	1.61601	0.0698465
>sp	Q8NBJ4	GOLM1_HUMAN Golgi membrane protein 1 OS=Homo sapiens OX=9606 GN=GOLM1 PE=1 SV=1	1.26678	1.22336	1.21588	0.800243	0.803773	0.689962	1.61554	0.000316065
>sp	P25788	PSA3_HUMAN Proteasome subunit alpha type-3 OS=Homo sapiens OX=9606 GN=PSMA3 PE=1 SV=2	1.38786	1.05203	1.26473	0.562928	0.726078	1.00636	1.61396	0.0444848
>sp	Q7Z478	DHX29_HUMAN ATP-dependent RNA helicase DHX29 OS=Homo sapiens OX=9606 GN=DHX29 PE=1 SV=2	1.3912	1.20986	1.10284	0.69402	0.783079	0.819006	1.61312	0.00697799
>sp	Q9UNF1	MAGD2_HUMAN Melanoma-associated antigen D2 OS=Homo sapiens OX=9606 GN=MAGED2 PE=1 SV=2	1.30208	1.2297	1.17158	0.707999	0.711193	0.877456	1.6125	0.00225599
>sp	P53621	COPA_HUMAN Coatomer subunit alpha OS=Homo sapiens OX=9606 GN=COPA PE=1 SV=2	1.20273	1.25987	1.23989	0.731699	0.785874	0.779936	1.61152	4.04671e-05
>sp	Q08211	DHX9_HUMAN ATP-dependent RNA helicase A OS=Homo sapiens OX=9606 GN=DHX9 PE=1 SV=4	1.22406	1.40897	1.06914	0.636105	0.722516	0.93922	1.61115	0.0246524
>sp	Q14139	UBE4A_HUMAN Ubiquitin conjugation factor E4 A OS=Homo sapiens OX=9606 GN=UBE4A PE=1 SV=2	1.3463	1.07166	1.28374	0.765952	0.603502	0.928845	1.61063	0.0202924
>sp	Q9Y678	COPG1_HUMAN Coatomer subunit gamma-1 OS=Homo sapiens OX=9606 GN=COPG1 PE=1 SV=1	1.13692	1.29663	1.26689	0.746132	0.787516	0.765909	1.6092	0.000758875
>sp	Q92759	TF2H4_HUMAN General transcription factor IIH subunit 4 OS=Homo sapiens OX=9606 GN=GTF2H4 PE=1 SV=1	1.41888	1.19975	1.08127	0.665608	0.638949	0.995539	1.60859	0.0368839
>sp	P19387	RPB3_HUMAN DNA-directed RNA polymerase II subunit RPB3 OS=Homo sapiens OX=9606 GN=POLR2C PE=1 SV=2	1.14378	1.25164	1.30417	0.630423	0.719755	0.950225	1.60824	0.0118144
>sp	P28066	PSA5_HUMAN Proteasome subunit alpha type-5 OS=Homo sapiens OX=9606 GN=PSMA5 PE=1 SV=3	1.3546	1.06705	1.27735	0.584334	0.731824	0.984836	1.60757	0.0325492
>sp	Q9Y5X2	SNX8_HUMAN Sorting nexin-8 OS=Homo sapiens OX=9606 GN=SNX8 PE=1 SV=1	1.47932	1.33686	0.882705	0.851869	0.923375	0.525876	1.60743	0.0988998
>sp	P18085	ARF4_HUMAN ADP-ribosylation factor 4 OS=Homo sapiens OX=9606 GN=ARF4 PE=1 SV=3	1.15794	1.27861	1.26203	0.725236	0.759208	0.816977	1.60709	0.000549187
>sp	Q9UHD9	UBQL2_HUMAN Ubiquilin-2 OS=Homo sapiens OX=9606 GN=UBQLN2 PE=1 SV=2	1.64397	1.00879	1.04544	0.781177	0.585867	0.934752	1.60666	0.112227
>sp	Q8WX92	NELFB_HUMAN Negative elongation factor B OS=Homo sapiens OX=9606 GN=NELFB PE=1 SV=1	1.48557	1.15736	1.05442	0.601591	0.755969	0.945087	1.6057	0.0467913
>sp	Q7KZF4	SND1_HUMAN Staphylococcal nuclease domain-containing protein 1 OS=Homo sapiens OX=9606 GN=SND1 PE=1 SV=1	1.30675	1.13987	1.24924	0.712878	0.726647	0.864619	1.604	0.00253067
>sp	Q14152	EIF3A_HUMAN Eukaryotic translation initiation factor 3 subunit A OS=Homo sapiens OX=9606 GN=EIF3A PE=1 SV=1	1.32795	1.12497	1.24292	0.567332	0.664505	1.07232	1.60399	0.0486758
>sp	Q05519	SRS11_HUMAN Serine/arginine-rich splicing factor 11 OS=Homo sapiens OX=9606 GN=SRSF11 PE=1 SV=1	1.18106	1.41639	1.09802	0.682399	0.748122	0.874001	1.60358	0.0138172
>sp	Q8WXF1	PSPC1_HUMAN Paraspeckle component 1 OS=Homo sapiens OX=9606 GN=PSPC1 PE=1 SV=1	1.29031	1.40351	1.00145	0.530117	0.586258	1.18836	1.60334	0.128322
>sp	Q15642	CIP4_HUMAN Cdc42-interacting protein 4 OS=Homo sapiens OX=9606 GN=TRIP10 PE=1 SV=3	1.48915	1.14966	1.05641	0.668128	0.784668	0.851989	1.60328	0.0309898
>sp	P55010	IF5_HUMAN Eukaryotic translation initiation factor 5 OS=Homo sapiens OX=9606 GN=EIF5 PE=1 SV=2	1.46952	1.1164	1.10699	0.639167	0.708535	0.959388	1.60068	0.0399018
>sp	P52597	HNRPF_HUMAN Heterogeneous nuclear ribonucleoprotein F OS=Homo sapiens OX=9606 GN=HNRNPF PE=1 SV=3	1.31104	1.31017	1.06908	0.601924	0.59098	1.11681	1.59773	0.0738579
>sp	Q8NFW8	NEUA_HUMAN N-acylneuraminate cytidylyltransferase OS=Homo sapiens OX=9606 GN=CMAS PE=1 SV=2	0.845094	2.01829	0.826826	0.635949	0.940019	0.733824	1.59764	0.318515
>sp	Q86UK7	ZN598_HUMAN E3 ubiquitin-protein ligase ZNF598 OS=Homo sapiens OX=9606 GN=ZNF598 PE=1 SV=1	1.64786	1.03524	1.00687	0.494934	0.472969	1.34213	1.59737	0.26409
>sp	Q9UHX1	PUF60_HUMAN Poly(U)-binding-splicing factor PUF60 OS=Homo sapiens OX=9606 GN=PUF60 PE=1 SV=1	1.09112	1.46844	1.12924	0.602556	0.807333	0.901316	1.59605	0.036768
>sp	P40937	RFC5_HUMAN Replication factor C subunit 5 OS=Homo sapiens OX=9606 GN=RFC5 PE=1 SV=1	1.26257	1.3636	1.06217	0.594983	0.780241	0.936439	1.59553	0.0258064
>sp	O95486	SC24A_HUMAN Protein transport protein Sec24A OS=Homo sapiens OX=9606 GN=SEC24A PE=1 SV=2	1.1722	1.29336	1.22261	0.662422	0.729953	0.919448	1.59535	0.00560019
>sp	Q9Y287	ITM2B_HUMAN Integral membrane protein 2B OS=Homo sapiens OX=9606 GN=ITM2B PE=1 SV=1	1.10499	1.22669	1.35626	0.762515	0.810403	0.739136	1.5951	0.0037138
>sp	O00423	EMAL1_HUMAN Echinoderm microtubule-associated protein-like 1 OS=Homo sapiens OX=9606 GN=EML1 PE=1 SV=3	1.59433	0.909635	1.18297	0.880615	0.858356	0.574094	1.59396	0.108225
>sp	Q93009	UBP7_HUMAN Ubiquitin carboxyl-terminal hydrolase 7 OS=Homo sapiens OX=9606 GN=USP7 PE=1 SV=2	1.36224	1.19965	1.12446	0.68093	0.71963	0.913084	1.59331	0.0103591
>sp	O95347	SMC2_HUMAN Structural maintenance of chromosomes protein 2 OS=Homo sapiens OX=9606 GN=SMC2 PE=1 SV=2	1.47414	1.24189	0.970141	0.654131	0.783255	0.876441	1.59311	0.045366
>sp	O43709	BUD23_HUMAN Probable 18S rRNA (guanine-N(7))-methyltransferase OS=Homo sapiens OX=9606 GN=BUD23 PE=1 SV=2	1.28771	1.23208	1.16626	0.614468	0.665531	1.03394	1.59298	0.0286935
>sp	P37108	SRP14_HUMAN Signal recognition particle 14 kDa protein OS=Homo sapiens OX=9606 GN=SRP14 PE=1 SV=2	1.57996	1.16393	0.94216	0.644553	0.68805	0.981343	1.59297	0.100273
>sp	Q9NTI5	PDS5B_HUMAN Sister chromatid cohesion protein PDS5 homolog B OS=Homo sapiens OX=9606 GN=PDS5B PE=1 SV=1	1.32372	1.32031	1.04103	0.633842	0.770004	0.911095	1.59186	0.0207115
>sp	Q92504	S39A7_HUMAN Zinc transporter SLC39A7 OS=Homo sapiens OX=9606 GN=SLC39A7 PE=1 SV=2	1.67673	0.903699	1.10327	0.841632	0.916939	0.557722	1.59035	0.149854
>sp	Q9H4A6	GOLP3_HUMAN Golgi phosphoprotein 3 OS=Homo sapiens OX=9606 GN=GOLPH3 PE=1 SV=1	1.39982	1.38132	0.902232	0.754846	0.797997	0.763784	1.58997	0.0494031
>sp	Q09161	NCBP1_HUMAN Nuclear cap-binding protein subunit 1 OS=Homo sapiens OX=9606 GN=NCBP1 PE=1 SV=1	1.24068	1.47063	0.971937	0.780063	0.810476	0.726218	1.58983	0.0356764
>sp	Q9Y5K5	UCHL5_HUMAN Ubiquitin carboxyl-terminal hydrolase isozyme L5 OS=Homo sapiens OX=9606 GN=UCHL5 PE=1 SV=3	1.4186	1.04639	1.21772	0.579875	0.797317	0.940103	1.58923	0.0387156
>sp	O43143	DHX15_HUMAN Pre-mRNA-splicing factor ATP-dependent RNA helicase DHX15 OS=Homo sapiens OX=9606 GN=DHX15 PE=1 SV=2	1.17954	1.40107	1.10149	0.70078	0.785341	0.831774	1.58856	0.00958734
>sp	Q13263	TIF1B_HUMAN Transcription intermediary factor 1-beta OS=Homo sapiens OX=9606 GN=TRIM28 PE=1 SV=5	1.47286	1.39638	0.812645	0.524006	0.688693	1.10541	1.58832	0.168675
>sp	P09668	CATH_HUMAN Pro-cathepsin H OS=Homo sapiens OX=9606 GN=CTSH PE=1 SV=4	1.10467	1.31289	1.26433	0.853392	0.757828	0.706891	1.58831	0.00395632
>sp	Q13206	DDX10_HUMAN Probable ATP-dependent RNA helicase DDX10 OS=Homo sapiens OX=9606 GN=DDX10 PE=1 SV=2	1.13578	1.63929	0.90603	0.65174	0.905568	0.761599	1.58743	0.11803
>sp	O76021	RL1D1_HUMAN Ribosomal L1 domain-containing protein 1 OS=Homo sapiens OX=9606 GN=RSL1D1 PE=1 SV=3	0.969641	1.98487	0.725981	0.745686	0.873456	0.700366	1.58676	0.308271
>sp	P35249	RFC4_HUMAN Replication factor C subunit 4 OS=Homo sapiens OX=9606 GN=RFC4 PE=1 SV=2	1.33263	1.21642	1.13087	0.611639	0.657682	1.05076	1.58612	0.0399499
>sp	Q07954	LRP1_HUMAN Prolow-density lipoprotein receptor-related protein 1 OS=Homo sapiens OX=9606 GN=LRP1 PE=1 SV=2	1.54688	1.07363	1.05928	0.914474	0.698288	0.707447	1.58597	0.0607585
>sp	Q9H1A4	APC1_HUMAN Anaphase-promoting complex subunit 1 OS=Homo sapiens OX=9606 GN=ANAPC1 PE=1 SV=1	1.38068	1.34983	0.948932	0.567585	0.86796	0.885015	1.58558	0.0590014
>sp	Q9NRX1	PNO1_HUMAN RNA-binding protein PNO1 OS=Homo sapiens OX=9606 GN=PNO1 PE=1 SV=1	1.14959	1.26944	1.25657	0.619143	0.741964	0.963295	1.58131	0.0138628
>sp	P09012	SNRPA_HUMAN U1 small nuclear ribonucleoprotein A OS=Homo sapiens OX=9606 GN=SNRPA PE=1 SV=3	1.36908	1.23019	1.07611	0.712903	0.694142	0.917573	1.58107	0.0153074
>sp	Q9BY50	SC11C_HUMAN Signal peptidase complex catalytic subunit SEC11C OS=Homo sapiens OX=9606 GN=SEC11C PE=1 SV=3	0.738671	1.89444	1.0409	0.722126	0.797709	0.806153	1.57955	0.265141
>sp	P08621	RU17_HUMAN U1 small nuclear ribonucleoprotein 70 kDa OS=Homo sapiens OX=9606 GN=SNRNP70 PE=1 SV=2	1.24406	1.53751	0.891527	0.673004	0.791048	0.862851	1.57853	0.0825817
>sp	P19447	ERCC3_HUMAN General transcription and DNA repair factor IIH helicase subunit XPB OS=Homo sapiens OX=9606 GN=ERCC3 PE=1 SV=1	1.22467	1.22769	1.21939	0.67428	0.561657	1.09231	1.57705	0.050125
>sp	Q9H2J4	PDCL3_HUMAN Phosducin-like protein 3 OS=Homo sapiens OX=9606 GN=PDCL3 PE=1 SV=1	1.39966	1.10705	1.16424	0.756133	0.567424	1.00549	1.57616	0.0449853
>sp	Q9UKM7	MA1B1_HUMAN Endoplasmic reticulum mannosyl-oligosaccharide 1,2-alpha-mannosidase OS=Homo sapiens OX=9606 GN=MAN1B1 PE=1 SV=2	1.35573	1.2673	1.04772	0.776412	0.965763	0.587082	1.57593	0.0349865
>sp	Q13889	TF2H3_HUMAN General transcription factor IIH subunit 3 OS=Homo sapiens OX=9606 GN=GTF2H3 PE=1 SV=2	1.58206	0.893613	1.19401	0.610392	0.750032	0.969899	1.57475	0.118318
>sp	P09884	DPOLA_HUMAN DNA polymerase alpha catalytic subunit OS=Homo sapiens OX=9606 GN=POLA1 PE=1 SV=2	1.93377	1.01474	0.721008	0.520758	0.776473	1.03325	1.57458	0.32068
>sp	P35606	COPB2_HUMAN Coatomer subunit beta' OS=Homo sapiens OX=9606 GN=COPB2 PE=1 SV=2	1.28051	1.12418	1.26399	0.700332	0.72303	0.907957	1.57365	0.00564294
>sp	P49720	PSB3_HUMAN Proteasome subunit beta type-3 OS=Homo sapiens OX=9606 GN=PSMB3 PE=1 SV=2	1.36574	0.975203	1.32743	0.545756	0.72083	1.06505	1.57331	0.0862401
>sp	Q92841	DDX17_HUMAN Probable ATP-dependent RNA helicase DDX17 OS=Homo sapiens OX=9606 GN=DDX17 PE=1 SV=2	1.22861	1.41476	1.02424	0.630623	0.716817	0.984943	1.57248	0.0456043
>sp	O60637	TSN3_HUMAN Tetraspanin-3 OS=Homo sapiens OX=9606 GN=TSPAN3 PE=2 SV=1	1.1109	1.14868	1.40551	0.727199	0.656986	0.950716	1.5697	0.0257829
>sp	P25789	PSA4_HUMAN Proteasome subunit alpha type-4 OS=Homo sapiens OX=9606 GN=PSMA4 PE=1 SV=1	1.36915	1.01923	1.27663	0.523573	0.742529	1.06889	1.5696	0.0798449
>sp	Q15437	SC23B_HUMAN Protein transport protein Sec23B OS=Homo sapiens OX=9606 GN=SEC23B PE=1 SV=2	1.23533	1.16788	1.26156	0.74648	0.636762	0.951989	1.56934	0.010091
>sp	Q8IUZ5	AT2L2_HUMAN 5-phosphohydroxy-L-lysine phospho-lyase OS=Homo sapiens OX=9606 GN=PHYKPL PE=1 SV=1	1.34857	0.896361	1.41872	0.81905	0.673888	0.843404	1.56812	0.0618535
>sp	Q13347	EIF3I_HUMAN Eukaryotic translation initiation factor 3 subunit I OS=Homo sapiens OX=9606 GN=EIF3I PE=1 SV=1	1.32098	1.12202	1.22015	0.62258	0.701597	1.01267	1.56756	0.0287226
>sp	O95772	STR3N_HUMAN STARD3 N-terminal-like protein OS=Homo sapiens OX=9606 GN=STARD3NL PE=1 SV=1	1.32435	1.22968	1.10854	0.797067	0.780767	0.759592	1.56693	0.00222983
>sp	Q13200	PSMD2_HUMAN 26S proteasome non-ATPase regulatory subunit 2 OS=Homo sapiens OX=9606 GN=PSMD2 PE=1 SV=3	1.35649	1.07613	1.2283	0.619757	0.785314	0.934006	1.56511	0.0223282
>sp	Q8N3C0	ASCC3_HUMAN Activating signal cointegrator 1 complex subunit 3 OS=Homo sapiens OX=9606 GN=ASCC3 PE=1 SV=3	1.37484	1.11281	1.17262	0.656032	0.766662	0.917031	1.5644	0.0158983
>sp	Q16576	RBBP7_HUMAN Histone-binding protein RBBP7 OS=Homo sapiens OX=9606 GN=RBBP7 PE=1 SV=1	1.35365	1.25129	1.05454	0.609865	0.709647	1.02101	1.56353	0.0442554
>sp	Q06787	FMR1_HUMAN Synaptic functional regulator FMR1 OS=Homo sapiens OX=9606 GN=FMR1 PE=1 SV=1	1.47356	1.02825	1.15731	0.716148	0.644493	0.980238	1.56314	0.0582036
>sp	P61599	NAA20_HUMAN N-alpha-acetyltransferase 20 OS=Homo sapiens OX=9606 GN=NAA20 PE=1 SV=1	1.29763	1.02076	1.34013	0.578265	0.678289	1.08493	1.56247	0.0760057
>sp	Q15061	WDR43_HUMAN WD repeat-containing protein 43 OS=Homo sapiens OX=9606 GN=WDR43 PE=1 SV=3	1.04662	1.88716	0.724542	0.708132	0.901489	0.732061	1.56226	0.280332
>sp	P27105	STOM_HUMAN Erythrocyte band 7 integral membrane protein OS=Homo sapiens OX=9606 GN=STOM PE=1 SV=3	1.37732	1.33536	0.944758	0.813644	0.744016	0.784896	1.5613	0.0345598
>sp	O43390	HNRPR_HUMAN Heterogeneous nuclear ribonucleoprotein R OS=Homo sapiens OX=9606 GN=HNRNPR PE=1 SV=1	1.22457	1.52531	0.907351	0.707231	0.777034	0.858497	1.56108	0.0755488
>sp	Q96AE4	FUBP1_HUMAN Far upstream element-binding protein 1 OS=Homo sapiens OX=9606 GN=FUBP1 PE=1 SV=3	1.41119	1.20808	1.03717	0.610494	0.621014	1.11206	1.5602	0.0912014
>sp	Q96I24	FUBP3_HUMAN Far upstream element-binding protein 3 OS=Homo sapiens OX=9606 GN=FUBP3 PE=1 SV=2	1.43332	1.17536	1.04774	0.56909	0.8174	0.957086	1.56019	0.0525537
>sp	Q13190	STX5_HUMAN Syntaxin-5 OS=Homo sapiens OX=9606 GN=STX5 PE=1 SV=2	1.25821	1.29014	1.10719	0.891105	0.617351	0.836005	1.55922	0.0123171
>sp	Q9Y3T9	NOC2L_HUMAN Nucleolar complex protein 2 homolog OS=Homo sapiens OX=9606 GN=NOC2L PE=1 SV=4	1.07865	1.70573	0.871047	0.779301	0.835394	0.729878	1.5591	0.158886
>sp	Q96FV9	THOC1_HUMAN THO complex subunit 1 OS=Homo sapiens OX=9606 GN=THOC1 PE=1 SV=1	1.01091	1.62891	1.01545	0.918079	0.815442	0.611213	1.55893	0.12316
>sp	Q9UBP0	SPAST_HUMAN Spastin OS=Homo sapiens OX=9606 GN=SPAST PE=1 SV=1	1.54024	1.19101	0.92354	0.630543	0.777051	0.937618	1.5584	0.0937249
>sp	P61011	SRP54_HUMAN Signal recognition particle 54 kDa protein OS=Homo sapiens OX=9606 GN=SRP54 PE=1 SV=1	1.2768	1.15104	1.2264	0.654375	0.635194	1.05618	1.55781	0.0372557
>sp	Q9NVA2	SEP11_HUMAN Septin-11 OS=Homo sapiens OX=9606 GN=SEPT11 PE=1 SV=3	1.39162	1.23767	1.02393	0.825237	0.736044	0.785502	1.55669	0.0165358
>sp	Q8IYI6	EXOC8_HUMAN Exocyst complex component 8 OS=Homo sapiens OX=9606 GN=EXOC8 PE=1 SV=2	1.15647	0.932757	1.5627	0.613254	0.607963	1.12686	1.55528	0.159942
>sp	P55884	EIF3B_HUMAN Eukaryotic translation initiation factor 3 subunit B OS=Homo sapiens OX=9606 GN=EIF3B PE=1 SV=3	1.29658	1.15125	1.20274	0.61271	0.723292	1.01343	1.55381	0.0267909
>sp	Q8NF91	SYNE1_HUMAN Nesprin-1 OS=Homo sapiens OX=9606 GN=SYNE1 PE=1 SV=4	1.388	1.3526	0.909205	0.66222	0.686832	1.00115	1.55297	0.0834017
>sp	Q9BXS5	AP1M1_HUMAN AP-1 complex subunit mu-1 OS=Homo sapiens OX=9606 GN=AP1M1 PE=1 SV=3	1.31236	1.23369	1.10147	0.779559	0.822414	0.750514	1.55049	0.00266455
>sp	Q96MW5	COG8_HUMAN Conserved oligomeric Golgi complex subunit 8 OS=Homo sapiens OX=9606 GN=COG8 PE=1 SV=2	1.22492	1.44014	0.982018	0.578831	0.818959	0.955138	1.55001	0.0662786
>sp	P46060	RAGP1_HUMAN Ran GTPase-activating protein 1 OS=Homo sapiens OX=9606 GN=RANGAP1 PE=1 SV=1	1.30508	1.39654	0.944812	0.804299	0.760043	0.78923	1.54932	0.0358127
>sp	Q52LJ0	FA98B_HUMAN Protein FAM98B OS=Homo sapiens OX=9606 GN=FAM98B PE=1 SV=1	1.22526	1.27713	1.14309	0.64936	0.672134	1.03303	1.54829	0.0298266
>sp	Q9Y6X9	MORC2_HUMAN MORC family CW-type zinc finger protein 2 OS=Homo sapiens OX=9606 GN=MORC2 PE=1 SV=2	1.31935	1.31089	1.01497	0.624725	0.640857	1.08921	1.548	0.0775575
>sp	Q8TAT6	NPL4_HUMAN Nuclear protein localization protein 4 homolog OS=Homo sapiens OX=9606 GN=NPLOC4 PE=1 SV=3	1.27573	1.16905	1.20041	0.750442	0.725246	0.879118	1.54798	0.00167496
>sp	Q92572	AP3S1_HUMAN AP-3 complex subunit sigma-1 OS=Homo sapiens OX=9606 GN=AP3S1 PE=1 SV=1	1.44406	1.12221	1.07861	0.710307	0.783353	0.861468	1.54763	0.0251507
>sp	P46777	RL5_HUMAN 60S ribosomal protein L5 OS=Homo sapiens OX=9606 GN=RPL5 PE=1 SV=3	1.41268	1.08437	1.1478	0.680584	0.702406	0.972159	1.54761	0.0352898
>sp	P78344	IF4G2_HUMAN Eukaryotic translation initiation factor 4 gamma 2 OS=Homo sapiens OX=9606 GN=EIF4G2 PE=1 SV=1	1.25821	1.12608	1.26026	0.602907	0.72341	1.02913	1.54728	0.0329862
>sp	Q9UNP9	PPIE_HUMAN Peptidyl-prolyl cis-trans isomerase E OS=Homo sapiens OX=9606 GN=PPIE PE=1 SV=1	1.43211	1.32723	0.884923	0.70783	0.673642	0.97426	1.54698	0.0897488
>sp	O00139	KIF2A_HUMAN Kinesin-like protein KIF2A OS=Homo sapiens OX=9606 GN=KIF2A PE=1 SV=3	1.39147	1.1395	1.113	0.676279	0.779548	0.900208	1.54665	0.0174077
>sp	O60256	KPRB_HUMAN Phosphoribosyl pyrophosphate synthase-associated protein 2 OS=Homo sapiens OX=9606 GN=PRPSAP2 PE=1 SV=1	1.38991	1.19885	1.05516	0.671162	0.812649	0.872265	1.54661	0.0195816
>sp	Q96KG9	SCYL1_HUMAN N-terminal kinase-like protein OS=Homo sapiens OX=9606 GN=SCYL1 PE=1 SV=1	1.25047	1.19284	1.19779	0.955825	0.702422	0.700655	1.54356	0.00788985
>sp	Q9Y3B2	EXOS1_HUMAN Exosome complex component CSL4 OS=Homo sapiens OX=9606 GN=EXOSC1 PE=1 SV=1	1.38799	1.38037	0.872454	0.73564	0.70526	0.918286	1.54325	0.0799736
>sp	Q15003	CND2_HUMAN Condensin complex subunit 2 OS=Homo sapiens OX=9606 GN=NCAPH PE=1 SV=3	1.41854	1.26195	0.959866	0.675947	0.708604	0.975092	1.54276	0.0604632
>sp	P36578	RL4_HUMAN 60S ribosomal protein L4 OS=Homo sapiens OX=9606 GN=RPL4 PE=1 SV=5	1.30543	1.11722	1.21622	0.673241	0.734435	0.953452	1.54116	0.0134847
>sp	Q7Z4F1	LRP10_HUMAN Low-density lipoprotein receptor-related protein 10 OS=Homo sapiens OX=9606 GN=LRP10 PE=1 SV=2	1.19404	1.23354	1.21123	0.79092	0.685541	0.884724	1.5411	0.00191104
>sp	Q5TA45	INT11_HUMAN Integrator complex subunit 11 OS=Homo sapiens OX=9606 GN=INTS11 PE=1 SV=2	1.18074	1.20882	1.24896	0.587839	0.807886	0.965754	1.54078	0.0187367
>sp	P49792	RBP2_HUMAN E3 SUMO-protein ligase RanBP2 OS=Homo sapiens OX=9606 GN=RANBP2 PE=1 SV=2	1.41221	1.19262	1.03308	0.766704	0.762506	0.832883	1.54012	0.0192861
>sp	Q13427	PPIG_HUMAN Peptidyl-prolyl cis-trans isomerase G OS=Homo sapiens OX=9606 GN=PPIG PE=1 SV=2	1.19537	1.37874	1.06248	0.601816	0.677418	1.08418	1.53871	0.073032
>sp	P50579	MAP2_HUMAN Methionine aminopeptidase 2 OS=Homo sapiens OX=9606 GN=METAP2 PE=1 SV=1	1.35233	1.24984	1.03364	0.614132	0.696879	1.05317	1.53788	0.0612402
>sp	O00232	PSD12_HUMAN 26S proteasome non-ATPase regulatory subunit 12 OS=Homo sapiens OX=9606 GN=PSMD12 PE=1 SV=3	1.30693	1.06503	1.26278	0.644407	0.779288	0.941578	1.53671	0.020404
>sp	Q7L2H7	EIF3M_HUMAN Eukaryotic translation initiation factor 3 subunit M OS=Homo sapiens OX=9606 GN=EIF3M PE=1 SV=1	1.23109	1.13808	1.26541	0.686333	0.735572	0.943507	1.53656	0.00843423
>sp	O15160	RPAC1_HUMAN DNA-directed RNA polymerases I and III subunit RPAC1 OS=Homo sapiens OX=9606 GN=POLR1C PE=1 SV=1	1.28985	1.35284	0.991578	0.715018	0.856285	0.794426	1.53622	0.0235251
>sp	P56537	IF6_HUMAN Eukaryotic translation initiation factor 6 OS=Homo sapiens OX=9606 GN=EIF6 PE=1 SV=1	1.20172	1.58466	0.847757	0.652584	0.801035	0.912243	1.53607	0.134328
>sp	Q9NR30	DDX21_HUMAN Nucleolar RNA helicase 2 OS=Homo sapiens OX=9606 GN=DDX21 PE=1 SV=5	1.15976	1.76359	0.710737	0.741079	0.90988	0.714958	1.53601	0.245761
>sp	Q9UKV8	AGO2_HUMAN Protein argonaute-2 OS=Homo sapiens OX=9606 GN=AGO2 PE=1 SV=3	1.2639	1.14906	1.21991	0.766609	0.628354	0.972174	1.53471	0.0160592
>sp	Q8IZH2	XRN1_HUMAN 5'-3' exoribonuclease 1 OS=Homo sapiens OX=9606 GN=XRN1 PE=1 SV=1	1.30968	1.04573	1.2773	0.627972	0.682371	1.05695	1.53454	0.0562179
>sp	Q9UJX2	CDC23_HUMAN Cell division cycle protein 23 homolog OS=Homo sapiens OX=9606 GN=CDC23 PE=1 SV=3	1.59701	1.1055	0.930001	0.723771	0.805733	0.837985	1.53433	0.105737
>sp	O75569	PRKRA_HUMAN Interferon-inducible double-stranded RNA-dependent protein kinase activator A OS=Homo sapiens OX=9606 GN=PRKRA PE=1 SV=1	1.34708	1.20155	1.0836	0.581275	0.811132	0.975369	1.53402	0.0373509
>sp	Q6P158	DHX57_HUMAN Putative ATP-dependent RNA helicase DHX57 OS=Homo sapiens OX=9606 GN=DHX57 PE=1 SV=2	1.38877	0.964194	1.27794	0.585231	0.628573	1.15529	1.53261	0.132367
>sp	Q9H4H8	FA83D_HUMAN Protein FAM83D OS=Homo sapiens OX=9606 GN=FAM83D PE=1 SV=3	1.35093	1.28747	0.9919	0.732341	0.705769	0.931588	1.53197	0.0331139
>sp	Q86VP1	TAXB1_HUMAN Tax1-binding protein 1 OS=Homo sapiens OX=9606 GN=TAX1BP1 PE=1 SV=2	1.31699	1.30794	1.00537	0.751863	0.848801	0.769036	1.53197	0.0169669
>sp	P48449	ERG7_HUMAN Lanosterol synthase OS=Homo sapiens OX=9606 GN=LSS PE=1 SV=1	1.36177	1.11201	1.15544	0.905767	0.866762	0.598248	1.53082	0.0274372
>sp	Q96D46	NMD3_HUMAN 60S ribosomal export protein NMD3 OS=Homo sapiens OX=9606 GN=NMD3 PE=1 SV=1	1.20059	1.21848	1.20947	0.623715	0.731397	1.01634	1.53009	0.023292
>sp	Q9BZH6	WDR11_HUMAN WD repeat-containing protein 11 OS=Homo sapiens OX=9606 GN=WDR11 PE=1 SV=1	1.24777	1.06932	1.31134	0.669639	0.677513	1.02442	1.52997	0.0382113
>sp	Q9NT62	ATG3_HUMAN Ubiquitin-like-conjugating enzyme ATG3 OS=Homo sapiens OX=9606 GN=ATG3 PE=1 SV=1	1.04863	1.56062	1.01917	0.800294	0.864459	0.706823	1.52996	0.0823512
>sp	P42766	RL35_HUMAN 60S ribosomal protein L35 OS=Homo sapiens OX=9606 GN=RPL35 PE=1 SV=2	1.37664	0.631693	1.61955	0.683647	0.70823	0.980238	1.52939	0.250838
>sp	Q13795	ARFRP_HUMAN ADP-ribosylation factor-related protein 1 OS=Homo sapiens OX=9606 GN=ARFRP1 PE=1 SV=1	0.988001	1.35454	1.28524	0.849109	0.862518	0.660586	1.52928	0.0322667
>sp	Q9H7B2	RPF2_HUMAN Ribosome production factor 2 homolog OS=Homo sapiens OX=9606 GN=RPF2 PE=1 SV=2	0.951837	1.90306	0.769677	0.729423	1.03251	0.613492	1.52586	0.326747
>sp	P68400	CSK21_HUMAN Casein kinase II subunit alpha OS=Homo sapiens OX=9606 GN=CSNK2A1 PE=1 SV=1	1.33427	1.1006	1.18914	0.80386	0.771259	0.800861	1.52527	0.00379392
>sp	Q14739	LBR_HUMAN Lamin-B receptor OS=Homo sapiens OX=9606 GN=LBR PE=1 SV=2	1.405	1.27988	0.938583	0.710119	0.685302	0.981114	1.52468	0.069222
>sp	P22626	ROA2_HUMAN Heterogeneous nuclear ribonucleoproteins A2/B1 OS=Homo sapiens OX=9606 GN=HNRNPA2B1 PE=1 SV=2	1.44512	1.45935	0.718647	0.666116	0.682102	1.02867	1.52431	0.200964
>sp	Q9Y262	EIF3L_HUMAN Eukaryotic translation initiation factor 3 subunit L OS=Homo sapiens OX=9606 GN=EIF3L PE=1 SV=1	1.26707	1.19586	1.15969	0.66342	0.743651	0.970302	1.52379	0.0129245
>sp	O60506	HNRPQ_HUMAN Heterogeneous nuclear ribonucleoprotein Q OS=Homo sapiens OX=9606 GN=SYNCRIP PE=1 SV=2	1.32816	1.25895	1.03518	0.71152	0.746512	0.919678	1.52344	0.0192061
>sp	O60832	DKC1_HUMAN H/ACA ribonucleoprotein complex subunit DKC1 OS=Homo sapiens OX=9606 GN=DKC1 PE=1 SV=3	1.22662	1.35659	1.03845	0.629104	0.61147	1.13776	1.52277	0.101631
>sp	Q9H8Y8	GORS2_HUMAN Golgi reassembly-stacking protein 2 OS=Homo sapiens OX=9606 GN=GORASP2 PE=1 SV=3	1.0713	1.6363	0.913757	0.778735	1.0096	0.590304	1.52245	0.173723
>sp	O43396	TXNL1_HUMAN Thioredoxin-like protein 1 OS=Homo sapiens OX=9606 GN=TXNL1 PE=1 SV=3	1.4397	1.11912	1.06179	0.639361	0.90223	0.837799	1.52165	0.0432669
>sp	Q86XI2	CNDG2_HUMAN Condensin-2 complex subunit G2 OS=Homo sapiens OX=9606 GN=NCAPG2 PE=1 SV=1	1.20773	1.54599	0.866828	0.781611	0.686276	0.911565	1.52159	0.115853
>sp	Q16706	MA2A1_HUMAN Alpha-mannosidase 2 OS=Homo sapiens OX=9606 GN=MAN2A1 PE=1 SV=2	1.24458	1.12619	1.24954	0.770665	0.921739	0.687285	1.52134	0.0065322
>sp	P49841	GSK3B_HUMAN Glycogen synthase kinase-3 beta OS=Homo sapiens OX=9606 GN=GSK3B PE=1 SV=2	1.30895	1.07611	1.23523	0.688763	0.688163	1.00279	1.52131	0.0299214
>sp	Q9Y5Q9	TF3C3_HUMAN General transcription factor 3C polypeptide 3 OS=Homo sapiens OX=9606 GN=GTF3C3 PE=1 SV=1	1.31463	1.26836	1.03709	0.668127	0.593474	1.11832	1.52109	0.0892172
>sp	P61923	COPZ1_HUMAN Coatomer subunit zeta-1 OS=Homo sapiens OX=9606 GN=COPZ1 PE=1 SV=1	1.1946	1.11301	1.31233	0.69579	0.834823	0.849438	1.52095	0.00549501
>sp	Q9BUN8	DERL1_HUMAN Derlin-1 OS=Homo sapiens OX=9606 GN=DERL1 PE=1 SV=1	1.2864	1.1854	1.14775	0.86813	0.759541	0.752775	1.52054	0.00177336
>sp	Q13112	CAF1B_HUMAN Chromatin assembly factor 1 subunit B OS=Homo sapiens OX=9606 GN=CHAF1B PE=1 SV=1	1.06816	1.07878	1.47203	0.494697	0.528663	1.35767	1.51992	0.256383
>sp	P28070	PSB4_HUMAN Proteasome subunit beta type-4 OS=Homo sapiens OX=9606 GN=PSMB4 PE=1 SV=4	1.39622	0.896893	1.32442	0.497572	0.722142	1.16275	1.5184	0.174845
>sp	P51610	HCFC1_HUMAN Host cell factor 1 OS=Homo sapiens OX=9606 GN=HCFC1 PE=1 SV=2	1.23339	1.40355	0.979738	0.636213	0.727989	1.01912	1.51749	0.0715198
>sp	O00115	DNS2A_HUMAN Deoxyribonuclease-2-alpha OS=Homo sapiens OX=9606 GN=DNASE2 PE=1 SV=2	1.40095	1.04017	1.17424	0.846687	0.856816	0.681142	1.5161	0.0266033
>sp	Q9UBQ5	EIF3K_HUMAN Eukaryotic translation initiation factor 3 subunit K OS=Homo sapiens OX=9606 GN=EIF3K PE=1 SV=1	1.28638	1.1905	1.13792	0.648356	0.762502	0.974347	1.51551	0.01745
>sp	Q9ULX3	NOB1_HUMAN RNA-binding protein NOB1 OS=Homo sapiens OX=9606 GN=NOB1 PE=1 SV=1	1.33005	1.07325	1.21009	0.599892	0.72571	1.06101	1.51403	0.059067
>sp	Q9NTZ6	RBM12_HUMAN RNA-binding protein 12 OS=Homo sapiens OX=9606 GN=RBM12 PE=1 SV=1	1.47691	1.15662	0.979532	0.62338	0.69954	1.06402	1.51368	0.109454
>sp	O15155	BET1_HUMAN BET1 homolog OS=Homo sapiens OX=9606 GN=BET1 PE=1 SV=1	1.26378	1.25916	1.08928	0.792383	0.854906	0.740485	1.5128	0.00352495
>sp	O75976	CBPD_HUMAN Carboxypeptidase D OS=Homo sapiens OX=9606 GN=CPD PE=1 SV=2	1.28242	1.20217	1.12735	0.85733	0.80716	0.723572	1.5125	0.00235189
>sp	Q96EP5	DAZP1_HUMAN DAZ-associated protein 1 OS=Homo sapiens OX=9606 GN=DAZAP1 PE=1 SV=1	1.33204	1.36088	0.916975	0.572748	0.669898	1.14746	1.51035	0.149477
>sp	Q9H583	HEAT1_HUMAN HEAT repeat-containing protein 1 OS=Homo sapiens OX=9606 GN=HEATR1 PE=1 SV=3	1.07465	1.69228	0.84281	0.767566	0.84069	0.782	1.51019	0.185446
>sp	O75821	EIF3G_HUMAN Eukaryotic translation initiation factor 3 subunit G OS=Homo sapiens OX=9606 GN=EIF3G PE=1 SV=2	1.27379	1.16821	1.16726	0.538111	0.673732	1.17889	1.50969	0.109699
>sp	Q13283	G3BP1_HUMAN Ras GTPase-activating protein-binding protein 1 OS=Homo sapiens OX=9606 GN=G3BP1 PE=1 SV=1	1.41463	1.24554	0.949078	0.475023	0.472852	1.44288	1.50967	0.310961
>sp	Q9UBU9	NXF1_HUMAN Nuclear RNA export factor 1 OS=Homo sapiens OX=9606 GN=NXF1 PE=1 SV=1	1.27371	1.14638	1.18905	0.729715	0.828084	0.83306	1.50956	0.00128067
>sp	O60499	STX10_HUMAN Syntaxin-10 OS=Homo sapiens OX=9606 GN=STX10 PE=1 SV=1	1.38845	1.28142	0.939121	0.864329	0.854255	0.672421	1.50941	0.0528916
>sp	Q92797	SYMPK_HUMAN Symplekin OS=Homo sapiens OX=9606 GN=SYMPK PE=1 SV=2	1.28476	1.27778	1.04482	0.600449	0.708627	1.08357	1.50769	0.0715674
>sp	Q5JTH9	RRP12_HUMAN RRP12-like protein OS=Homo sapiens OX=9606 GN=RRP12 PE=1 SV=2	1.06645	1.6236	0.917181	0.666876	0.827416	0.898477	1.50756	0.147202
>sp	P38919	IF4A3_HUMAN Eukaryotic initiation factor 4A-III OS=Homo sapiens OX=9606 GN=EIF4A3 PE=1 SV=4	1.19445	1.35843	1.05369	0.666821	0.781169	0.94544	1.50686	0.0277202
>sp	Q96L92	SNX27_HUMAN Sorting nexin-27 OS=Homo sapiens OX=9606 GN=SNX27 PE=1 SV=2	1.38102	1.11787	1.10723	0.666279	0.722462	1.00515	1.50638	0.0427903
>sp	Q96SI9	STRBP_HUMAN Spermatid perinuclear RNA-binding protein OS=Homo sapiens OX=9606 GN=STRBP PE=1 SV=1	1.2349	1.39918	0.971958	0.700968	0.700218	0.992779	1.5063	0.0628378
>sp	P48444	COPD_HUMAN Coatomer subunit delta OS=Homo sapiens OX=9606 GN=ARCN1 PE=1 SV=1	1.22671	1.18618	1.19213	0.658256	0.750683	0.986042	1.50524	0.0148601
>sp	Q05048	CSTF1_HUMAN Cleavage stimulation factor subunit 1 OS=Homo sapiens OX=9606 GN=CSTF1 PE=1 SV=1	1.23761	1.62417	0.742933	0.626903	0.976446	0.79194	1.50492	0.215559
>sp	Q9BWF3	RBM4_HUMAN RNA-binding protein 4 OS=Homo sapiens OX=9606 GN=RBM4 PE=1 SV=1	1.39348	1.48666	0.724302	0.681754	0.745451	0.968355	1.50463	0.189672
>sp	Q9NZ43	USE1_HUMAN Vesicle transport protein USE1 OS=Homo sapiens OX=9606 GN=USE1 PE=1 SV=2	1.43039	1.20192	0.971936	0.760038	0.669041	0.966675	1.50443	0.0643802
>sp	Q92526	TCPW_HUMAN T-complex protein 1 subunit zeta-2 OS=Homo sapiens OX=9606 GN=CCT6B PE=1 SV=5	1.38316	1.18662	1.03407	0.687947	0.838555	0.869652	1.50401	0.0252786
>sp	O60701	UGDH_HUMAN UDP-glucose 6-dehydrogenase OS=Homo sapiens OX=9606 GN=UGDH PE=1 SV=1	1.15155	0.967037	1.48483	0.698693	0.692307	1.00558	1.50356	0.0933604
>sp	Q14694	UBP10_HUMAN Ubiquitin carboxyl-terminal hydrolase 10 OS=Homo sapiens OX=9606 GN=USP10 PE=1 SV=2	1.33335	1.14474	1.12449	0.580351	0.631029	1.18605	1.50268	0.121729
>sp	P15880	RS2_HUMAN 40S ribosomal protein S2 OS=Homo sapiens OX=9606 GN=RPS2 PE=1 SV=2	1.19032	1.11754	1.29379	0.632641	0.653927	1.11178	1.50172	0.0712693
>sp	O75534	CSDE1_HUMAN Cold shock domain-containing protein E1 OS=Homo sapiens OX=9606 GN=CSDE1 PE=1 SV=2	1.46104	1.05786	1.08262	0.573239	0.618362	1.20689	1.50158	0.173187
>sp	Q9BUJ2	HNRL1_HUMAN Heterogeneous nuclear ribonucleoprotein U-like protein 1 OS=Homo sapiens OX=9606 GN=HNRNPUL1 PE=1 SV=2	1.2022	1.28726	1.11168	0.721094	0.729984	0.947782	1.50119	0.0111373
>sp	O15118	NPC1_HUMAN NPC intracellular cholesterol transporter 1 OS=Homo sapiens OX=9606 GN=NPC1 PE=1 SV=2	1.10922	1.22654	1.26475	0.857674	0.80298	0.738837	1.50053	0.00231698
>sp	Q8IY67	RAVR1_HUMAN Ribonucleoprotein PTB-binding 1 OS=Homo sapiens OX=9606 GN=RAVER1 PE=1 SV=1	1.44791	1.39251	0.759867	0.562908	0.746475	1.09034	1.50029	0.211665
>sp	Q9Y224	RTRAF_HUMAN RNA transcription, translation and transport factor protein OS=Homo sapiens OX=9606 GN=RTRAF PE=1 SV=1	1.29642	1.11807	1.18543	0.66516	0.753184	0.98173	1.49992	0.0206022
>sp	P23193	TCEA1_HUMAN Transcription elongation factor A protein 1 OS=Homo sapiens OX=9606 GN=TCEA1 PE=1 SV=2	1.09034	1.71265	0.796924	0.761856	0.565365	1.07286	1.49991	0.263585
>sp	Q8TBQ9	KISHA_HUMAN Protein kish-A OS=Homo sapiens OX=9606 GN=TMEM167A PE=1 SV=1	1.23786	1.25329	1.10804	0.950552	0.911986	0.538266	1.49916	0.045584
>sp	Q9BV38	WDR18_HUMAN WD repeat-containing protein 18 OS=Homo sapiens OX=9606 GN=WDR18 PE=1 SV=2	1.23323	1.43528	0.930214	0.686524	0.777796	0.936958	1.49867	0.0716809
>sp	P40227	TCPZ_HUMAN T-complex protein 1 subunit zeta OS=Homo sapiens OX=9606 GN=CCT6A PE=1 SV=3	1.43695	1.13676	1.025	0.715115	0.86495	0.821227	1.49865	0.0379678
>sp	P61247	RS3A_HUMAN 40S ribosomal protein S3a OS=Homo sapiens OX=9606 GN=RPS3A PE=1 SV=2	1.21162	0.986447	1.39965	0.583726	0.623779	1.19478	1.49762	0.159164
>sp	Q9NSD9	SYFB_HUMAN Phenylalanine--tRNA ligase beta subunit OS=Homo sapiens OX=9606 GN=FARSB PE=1 SV=3	1.27879	1.13665	1.18148	0.648025	0.760337	0.994718	1.4968	0.0226726
>sp	Q96R06	SPAG5_HUMAN Sperm-associated antigen 5 OS=Homo sapiens OX=9606 GN=SPAG5 PE=1 SV=2	1.24146	1.01845	1.33686	0.526004	0.768406	1.10882	1.49664	0.109045
>sp	Q9P2E9	RRBP1_HUMAN Ribosome-binding protein 1 OS=Homo sapiens OX=9606 GN=RRBP1 PE=1 SV=5	1.40917	1.15632	1.03085	0.830836	0.811056	0.761768	1.49619	0.0245819
>sp	P62829	RL23_HUMAN 60S ribosomal protein L23 OS=Homo sapiens OX=9606 GN=RPL23 PE=1 SV=1	1.31937	1.12838	1.14853	0.599383	0.643691	1.16065	1.49612	0.104669
>sp	Q96NT0	CC115_HUMAN Coiled-coil domain-containing protein 115 OS=Homo sapiens OX=9606 GN=CCDC115 PE=1 SV=1	1.37142	1.06374	1.16092	0.912031	0.628525	0.863358	1.49593	0.0344841
>sp	P53992	SC24C_HUMAN Protein transport protein Sec24C OS=Homo sapiens OX=9606 GN=SEC24C PE=1 SV=3	1.26314	1.14058	1.19216	0.750392	0.801158	0.852575	1.49571	0.0010033
>sp	O43148	MCES_HUMAN mRNA cap guanine-N7 methyltransferase OS=Homo sapiens OX=9606 GN=RNMT PE=1 SV=1	1.26895	1.31447	1.01226	0.768914	0.890792	0.744609	1.49551	0.0190274
>sp	Q16850	CP51A_HUMAN Lanosterol 14-alpha demethylase OS=Homo sapiens OX=9606 GN=CYP51A1 PE=1 SV=3	1.20168	1.09403	1.29981	0.906358	0.888011	0.610105	1.49535	0.0244354
>sp	Q96CP6	ASTRA_HUMAN Protein Aster-A OS=Homo sapiens OX=9606 GN=GRAMD1A PE=1 SV=2	1.34257	1.19067	1.06214	0.729238	0.985775	0.689607	1.4952	0.0322499
>sp	O43660	PLRG1_HUMAN Pleiotropic regulator 1 OS=Homo sapiens OX=9606 GN=PLRG1 PE=1 SV=1	1.20828	1.43523	0.951448	0.789215	0.986262	0.629572	1.49475	0.0844577
>sp	P20839	IMDH1_HUMAN Inosine-5'-monophosphate dehydrogenase 1 OS=Homo sapiens OX=9606 GN=IMPDH1 PE=1 SV=2	1.28572	1.10798	1.20088	0.708099	0.796479	0.900845	1.49436	0.00637054
>sp	Q9BT25	HAUS8_HUMAN HAUS augmin-like complex subunit 8 OS=Homo sapiens OX=9606 GN=HAUS8 PE=1 SV=3	1.30525	0.992229	1.29576	0.698107	0.830237	0.878418	1.49298	0.0270919
>sp	Q9H7D7	WDR26_HUMAN WD repeat-containing protein 26 OS=Homo sapiens OX=9606 GN=WDR26 PE=1 SV=3	1.40437	1.05023	1.13853	0.807604	0.707722	0.891549	1.49286	0.029266
>sp	Q6P2E9	EDC4_HUMAN Enhancer of mRNA-decapping protein 4 OS=Homo sapiens OX=9606 GN=EDC4 PE=1 SV=1	1.3372	1.22133	1.03448	0.678138	0.764897	0.963961	1.49273	0.0318267
>sp	P57088	TMM33_HUMAN Transmembrane protein 33 OS=Homo sapiens OX=9606 GN=TMEM33 PE=1 SV=2	1.36298	1.09673	1.1327	0.85369	0.899655	0.654237	1.49213	0.0245767
>sp	Q9UKA4	AKA11_HUMAN A-kinase anchor protein 11 OS=Homo sapiens OX=9606 GN=AKAP11 PE=1 SV=1	1.35138	0.976989	1.26337	0.811766	0.774658	0.821842	1.49142	0.0257559
>sp	Q9UHI6	DDX20_HUMAN Probable ATP-dependent RNA helicase DDX20 OS=Homo sapiens OX=9606 GN=DDX20 PE=1 SV=2	1.34603	1.17129	1.07392	0.704481	0.823922	0.880355	1.49091	0.0142705
>sp	Q96DH6	MSI2H_HUMAN RNA-binding protein Musashi homolog 2 OS=Homo sapiens OX=9606 GN=MSI2 PE=1 SV=1	1.35829	1.02668	1.20599	0.712626	0.665664	1.03075	1.49061	0.0578093
>sp	P39023	RL3_HUMAN 60S ribosomal protein L3 OS=Homo sapiens OX=9606 GN=RPL3 PE=1 SV=2	1.29104	1.1172	1.18218	0.697355	0.769449	0.942773	1.49006	0.011375
>sp	P42166	LAP2A_HUMAN Lamina-associated polypeptide 2, isoform alpha OS=Homo sapiens OX=9606 GN=TMPO PE=1 SV=2	1.35943	1.35947	0.871445	0.697325	0.717336	0.994992	1.48998	0.105629
>sp	Q9NVU7	SDA1_HUMAN Protein SDA1 homolog OS=Homo sapiens OX=9606 GN=SDAD1 PE=1 SV=3	1.33624	1.36726	0.88674	0.777701	0.880013	0.752048	1.48987	0.0698639
>sp	P60900	PSA6_HUMAN Proteasome subunit alpha type-6 OS=Homo sapiens OX=9606 GN=PSMA6 PE=1 SV=1	1.29253	1.02933	1.26828	0.596259	0.750365	1.06325	1.48976	0.0709537
>sp	P08240	SRPRA_HUMAN Signal recognition particle receptor subunit alpha OS=Homo sapiens OX=9606 GN=SRPRA PE=1 SV=2	1.37698	1.16186	1.0513	0.851101	0.866442	0.692329	1.48976	0.0236714
>sp	P60842	IF4A1_HUMAN Eukaryotic initiation factor 4A-I OS=Homo sapiens OX=9606 GN=EIF4A1 PE=1 SV=1	1.26574	1.13102	1.19251	0.637897	0.687135	1.0857	1.48887	0.0556947
>sp	Q9UBU6	FA8A1_HUMAN Protein FAM8A1 OS=Homo sapiens OX=9606 GN=FAM8A1 PE=1 SV=1	1.45142	1.12486	1.01231	0.883299	0.870662	0.65745	1.48817	0.0597996
>sp	Q16650	TBR1_HUMAN T-box brain protein 1 OS=Homo sapiens OX=9606 GN=TBR1 PE=1 SV=1	1.34823	1.04084	1.19945	0.670215	0.812961	0.928309	1.48809	0.027704
>sp	P52292	IMA1_HUMAN Importin subunit alpha-1 OS=Homo sapiens OX=9606 GN=KPNA2 PE=1 SV=1	1.03574	1.30839	1.24409	0.711582	0.759895	0.940311	1.48778	0.0219946
>sp	Q9HBR0	S38AA_HUMAN Putative sodium-coupled neutral amino acid transporter 10 OS=Homo sapiens OX=9606 GN=SLC38A10 PE=1 SV=2	1.26722	1.08476	1.23594	0.866265	0.836354	0.709463	1.48748	0.00611649
>sp	Q14980	NUMA1_HUMAN Nuclear mitotic apparatus protein 1 OS=Homo sapiens OX=9606 GN=NUMA1 PE=1 SV=2	1.16445	1.50475	0.91866	0.677187	0.821095	0.913856	1.48742	0.0993566
>sp	P48723	HSP13_HUMAN Heat shock 70 kDa protein 13 OS=Homo sapiens OX=9606 GN=HSPA13 PE=1 SV=1	1.28318	1.01152	1.29303	0.859837	0.877613	0.674828	1.48728	0.0254628
>sp	P05198	IF2A_HUMAN Eukaryotic translation initiation factor 2 subunit 1 OS=Homo sapiens OX=9606 GN=EIF2S1 PE=1 SV=3	1.32284	1.12773	1.13556	0.676655	0.859592	0.877621	1.48564	0.012463
>sp	P33993	MCM7_HUMAN DNA replication licensing factor MCM7 OS=Homo sapiens OX=9606 GN=MCM7 PE=1 SV=4	1.23895	1.27844	1.06838	0.703142	0.785402	0.925685	1.48526	0.0129795
>sp	Q13610	PWP1_HUMAN Periodic tryptophan protein 1 homolog OS=Homo sapiens OX=9606 GN=PWP1 PE=1 SV=1	1.17448	1.38864	1.01962	0.504992	1.12309	0.789181	1.48215	0.135476
>sp	P49642	PRI1_HUMAN DNA primase small subunit OS=Homo sapiens OX=9606 GN=PRIM1 PE=1 SV=1	1.20216	1.31936	1.06045	0.88658	0.800372	0.731079	1.48136	0.0113082
>sp	Q9C0I1	MTMRC_HUMAN Myotubularin-related protein 12 OS=Homo sapiens OX=9606 GN=MTMR12 PE=1 SV=2	1.19367	1.16787	1.21963	0.663865	0.926215	0.828752	1.48054	0.00766901
>sp	P06133	UD2B4_HUMAN UDP-glucuronosyltransferase 2B4 OS=Homo sapiens OX=9606 GN=UGT2B4 PE=1 SV=2	1.3007	0.903513	1.37627	0.754194	0.846525	0.818808	1.47982	0.0603926
>sp	Q9UP95	S12A4_HUMAN Solute carrier family 12 member 4 OS=Homo sapiens OX=9606 GN=SLC12A4 PE=1 SV=2	1.25543	1.20738	1.1174	0.81644	0.819451	0.783899	1.47955	0.000774086
>sp	Q96P11	NSUN5_HUMAN Probable 28S rRNA (cytosine-C(5))-methyltransferase OS=Homo sapiens OX=9606 GN=NSUN5 PE=1 SV=2	1.19856	1.39845	0.980755	0.703079	0.801855	0.91731	1.47704	0.046817
>sp	P13984	T2FB_HUMAN General transcription factor IIF subunit 2 OS=Homo sapiens OX=9606 GN=GTF2F2 PE=1 SV=2	1.19438	1.32804	1.05527	0.54714	0.608646	1.26653	1.47697	0.188645
>sp	Q9Y285	SYFA_HUMAN Phenylalanine--tRNA ligase alpha subunit OS=Homo sapiens OX=9606 GN=FARSA PE=1 SV=3	1.25342	1.12092	1.20324	0.663	0.780178	0.979248	1.47686	0.0183322
>sp	Q15392	DHC24_HUMAN Delta(24)-sterol reductase OS=Homo sapiens OX=9606 GN=DHCR24 PE=1 SV=2	1.16584	1.16631	1.24451	0.962577	0.851672	0.609087	1.47593	0.0233164
>sp	P18754	RCC1_HUMAN Regulator of chromosome condensation OS=Homo sapiens OX=9606 GN=RCC1 PE=1 SV=1	1.22639	1.67289	0.675924	0.852292	0.973498	0.599014	1.47443	0.282026
>sp	Q96PK6	RBM14_HUMAN RNA-binding protein 14 OS=Homo sapiens OX=9606 GN=RBM14 PE=1 SV=2	1.41358	1.75975	0.401671	0.691388	0.904804	0.828816	1.47422	0.405035
>sp	P61966	AP1S1_HUMAN AP-1 complex subunit sigma-1A OS=Homo sapiens OX=9606 GN=AP1S1 PE=1 SV=1	1.31873	1.11216	1.14396	0.703396	0.753751	0.968008	1.47407	0.0207634
>sp	Q92945	FUBP2_HUMAN Far upstream element-binding protein 2 OS=Homo sapiens OX=9606 GN=KHSRP PE=1 SV=4	1.4585	1.0607	1.05403	0.679077	0.532538	1.21516	1.47241	0.196499
>sp	P62854	RS26_HUMAN 40S ribosomal protein S26 OS=Homo sapiens OX=9606 GN=RPS26 PE=1 SV=3	0.709757	1.55999	1.30334	0.680578	0.5432	1.20314	1.47227	0.301331
>sp	Q96EC8	YIPF6_HUMAN Protein YIPF6 OS=Homo sapiens OX=9606 GN=YIPF6 PE=1 SV=2	1.30058	1.10897	1.16311	0.768898	0.847294	0.81115	1.47184	0.00339841
>sp	P49959	MRE11_HUMAN Double-strand break repair protein MRE11 OS=Homo sapiens OX=9606 GN=MRE11 PE=1 SV=3	1.33741	1.20385	1.03121	0.664717	0.773905	0.988912	1.47164	0.0426635
>sp	P23396	RS3_HUMAN 40S ribosomal protein S3 OS=Homo sapiens OX=9606 GN=RPS3 PE=1 SV=2	1.23619	1.01237	1.32365	0.601778	0.665869	1.16015	1.47138	0.128123
>sp	O00629	IMA3_HUMAN Importin subunit alpha-3 OS=Homo sapiens OX=9606 GN=KPNA4 PE=1 SV=1	1.27424	1.2726	1.02521	0.766926	0.789527	0.871496	1.47122	0.0126162
>sp	Q8NBN3	TM87A_HUMAN Transmembrane protein 87A OS=Homo sapiens OX=9606 GN=TMEM87A PE=1 SV=3	1.19844	1.34028	1.0327	0.725037	0.883101	0.820438	1.47058	0.0189845
>sp	Q8TBB5	KLDC4_HUMAN Kelch domain-containing protein 4 OS=Homo sapiens OX=9606 GN=KLHDC4 PE=1 SV=1	1.18211	0.956425	1.43236	0.7021	0.631587	1.09541	1.47005	0.128776
>sp	P51797	CLCN6_HUMAN Chloride transport protein 6 OS=Homo sapiens OX=9606 GN=CLCN6 PE=1 SV=2	1.22263	1.11854	1.22953	0.928461	0.706272	0.794569	1.46984	0.00675073
>sp	O14683	P5I11_HUMAN Tumor protein p53-inducible protein 11 OS=Homo sapiens OX=9606 GN=TP53I11 PE=1 SV=2	1.00224	1.07041	1.49777	0.890389	0.896165	0.643029	1.46956	0.0969338
>sp	Q15637	SF01_HUMAN Splicing factor 1 OS=Homo sapiens OX=9606 GN=SF1 PE=1 SV=4	1.65318	1.37792	0.539093	0.679949	0.664544	1.08532	1.46933	0.353245
>sp	Q567U6	CCD93_HUMAN Coiled-coil domain-containing protein 93 OS=Homo sapiens OX=9606 GN=CCDC93 PE=1 SV=2	1.47748	1.14619	0.945244	0.755916	0.747893	0.927278	1.46803	0.0841271
>sp	P62701	RS4X_HUMAN 40S ribosomal protein S4, X isoform OS=Homo sapiens OX=9606 GN=RPS4X PE=1 SV=2	1.2283	1.0624	1.27635	0.566566	0.722413	1.14396	1.46615	0.109454
>sp	Q9H089	LSG1_HUMAN Large subunit GTPase 1 homolog OS=Homo sapiens OX=9606 GN=LSG1 PE=1 SV=2	1.40871	1.14461	1.01296	0.877685	0.812778	0.743262	1.46536	0.0370129
>sp	Q13243	SRSF5_HUMAN Serine/arginine-rich splicing factor 5 OS=Homo sapiens OX=9606 GN=SRSF5 PE=1 SV=1	1.16718	1.19561	1.20099	0.716087	0.632972	1.08716	1.46283	0.054977
>sp	O95602	RPA1_HUMAN DNA-directed RNA polymerase I subunit RPA1 OS=Homo sapiens OX=9606 GN=POLR1A PE=1 SV=2	1.21549	1.2843	1.06386	0.755215	0.807199	0.873938	1.4627	0.00696472
>sp	Q9UQ80	PA2G4_HUMAN Proliferation-associated protein 2G4 OS=Homo sapiens OX=9606 GN=PA2G4 PE=1 SV=3	1.30215	1.09824	1.16324	0.662244	0.740768	1.03335	1.46269	0.0425077
>sp	P62424	RL7A_HUMAN 60S ribosomal protein L7a OS=Homo sapiens OX=9606 GN=RPL7A PE=1 SV=2	1.31221	1.06384	1.18748	0.68333	0.740012	1.01312	1.46258	0.0392758
>sp	Q9H6T3	RPAP3_HUMAN RNA polymerase II-associated protein 3 OS=Homo sapiens OX=9606 GN=RPAP3 PE=1 SV=2	1.59271	0.999577	0.970856	0.633138	0.617456	1.18627	1.46218	0.245063
>sp	P51116	FXR2_HUMAN Fragile X mental retardation syndrome-related protein 2 OS=Homo sapiens OX=9606 GN=FXR2 PE=1 SV=2	1.27319	1.31754	0.972364	0.834087	0.73717	0.865649	1.46214	0.0310457
>sp	Q07955	SRSF1_HUMAN Serine/arginine-rich splicing factor 1 OS=Homo sapiens OX=9606 GN=SRSF1 PE=1 SV=2	1.28946	1.51338	0.759327	0.794655	0.719647	0.923533	1.4612	0.180587
>sp	P22059	OSBP1_HUMAN Oxysterol-binding protein 1 OS=Homo sapiens OX=9606 GN=OSBP PE=1 SV=1	1.12994	1.44142	0.990616	0.866278	0.837897	0.733847	1.46101	0.0545857
>sp	P62314	SMD1_HUMAN Small nuclear ribonucleoprotein Sm D1 OS=Homo sapiens OX=9606 GN=SNRPD1 PE=1 SV=1	1.43691	1.10341	1.01899	0.690483	0.706307	1.0439	1.45832	0.0959555
>sp	P78371	TCPB_HUMAN T-complex protein 1 subunit beta OS=Homo sapiens OX=9606 GN=CCT2 PE=1 SV=4	1.41223	1.14601	1.00085	0.711754	0.886043	0.843107	1.45811	0.0469973
>sp	Q9UI30	TR112_HUMAN Multifunctional methyltransferase subunit TRM112-like protein OS=Homo sapiens OX=9606 GN=TRMT112 PE=1 SV=1	1.26499	1.13445	1.15914	0.708321	0.730027	1.00308	1.45758	0.0224112
>sp	Q92609	TBCD5_HUMAN TBC1 domain family member 5 OS=Homo sapiens OX=9606 GN=TBC1D5 PE=1 SV=1	1.33789	1.18132	1.03877	0.6529	0.819297	0.969828	1.45698	0.041733
>sp	P32969	RL9_HUMAN 60S ribosomal protein L9 OS=Homo sapiens OX=9606 GN=RPL9 PE=1 SV=1	1.15436	1.16346	1.23972	0.68462	0.798479	0.959356	1.45654	0.0115442
>sp	Q9Y487	VPP2_HUMAN V-type proton ATPase 116 kDa subunit a isoform 2 OS=Homo sapiens OX=9606 GN=ATP6V0A2 PE=1 SV=2	1.2462	1.20712	1.10339	0.935159	0.820384	0.687749	1.4557	0.0111625
>sp	Q96L93	KI16B_HUMAN Kinesin-like protein KIF16B OS=Homo sapiens OX=9606 GN=KIF16B PE=1 SV=2	1.12224	1.49263	0.941773	0.821064	0.774358	0.847936	1.45564	0.0858302
>sp	Q9BX95	SGPP1_HUMAN Sphingosine-1-phosphate phosphatase 1 OS=Homo sapiens OX=9606 GN=SGPP1 PE=1 SV=2	1.46963	1.09732	0.989454	0.894016	0.793188	0.756397	1.45539	0.0701456
>sp	Q6P3W7	SCYL2_HUMAN SCY1-like protein 2 OS=Homo sapiens OX=9606 GN=SCYL2 PE=1 SV=1	1.50626	1.20902	0.840282	0.792061	0.77547	0.876908	1.45455	0.130578
>sp	P62995	TRA2B_HUMAN Transformer-2 protein homolog beta OS=Homo sapiens OX=9606 GN=TRA2B PE=1 SV=1	1.06491	1.45485	1.03383	0.678311	0.68408	1.08401	1.45258	0.125102
>sp	P30419	NMT1_HUMAN Glycylpeptide N-tetradecanoyltransferase 1 OS=Homo sapiens OX=9606 GN=NMT1 PE=1 SV=2	1.27731	1.15759	1.11814	0.70604	0.643703	1.09722	1.45202	0.0695777
>sp	O00442	RTCA_HUMAN RNA 3'-terminal phosphate cyclase OS=Homo sapiens OX=9606 GN=RTCA PE=1 SV=1	1.54469	1.15767	0.850226	0.658981	0.677701	1.11073	1.45157	0.213524
>sp	O75150	BRE1B_HUMAN E3 ubiquitin-protein ligase BRE1B OS=Homo sapiens OX=9606 GN=RNF40 PE=1 SV=5	1.38378	1.31844	0.85007	0.528693	0.698443	1.22057	1.45128	0.240804
>sp	Q9HAU5	RENT2_HUMAN Regulator of nonsense transcripts 2 OS=Homo sapiens OX=9606 GN=UPF2 PE=1 SV=1	1.36013	1.08875	1.10256	0.706666	0.779499	0.962397	1.45042	0.0343353
>sp	P41091	IF2G_HUMAN Eukaryotic translation initiation factor 2 subunit 3 OS=Homo sapiens OX=9606 GN=EIF2S3 PE=1 SV=3	1.23645	1.19487	1.11857	0.678398	0.848029	0.923692	1.44886	0.0103058
>sp	O15372	EIF3H_HUMAN Eukaryotic translation initiation factor 3 subunit H OS=Homo sapiens OX=9606 GN=EIF3H PE=1 SV=1	1.18508	1.04044	1.32422	0.634723	0.742391	1.07315	1.44871	0.0776504
>sp	Q9Y6Y8	S23IP_HUMAN SEC23-interacting protein OS=Homo sapiens OX=9606 GN=SEC23IP PE=1 SV=1	1.1639	1.19224	1.19358	0.802317	0.684672	0.963294	1.4487	0.0107737
>sp	P23246	SFPQ_HUMAN Splicing factor, proline- and glutamine-rich OS=Homo sapiens OX=9606 GN=SFPQ PE=1 SV=2	1.21713	1.23787	1.09471	0.578868	0.613897	1.25752	1.44869	0.178824
>sp	Q9NW15	ANO10_HUMAN Anoctamin-10 OS=Homo sapiens OX=9606 GN=ANO10 PE=1 SV=2	1.26536	1.1162	1.16694	0.827277	0.826089	0.79813	1.44748	0.0012276
>sp	Q99570	PI3R4_HUMAN Phosphoinositide 3-kinase regulatory subunit 4 OS=Homo sapiens OX=9606 GN=PIK3R4 PE=1 SV=3	1.2471	1.16117	1.13938	0.807239	0.853956	0.791158	1.44663	0.000649003
>sp	Q12789	TF3C1_HUMAN General transcription factor 3C polypeptide 1 OS=Homo sapiens OX=9606 GN=GTF3C1 PE=1 SV=4	1.22197	1.24815	1.07685	0.527651	0.622296	1.30309	1.44595	0.218409
>sp	Q14690	RRP5_HUMAN Protein RRP5 homolog OS=Homo sapiens OX=9606 GN=PDCD11 PE=1 SV=3	1.05474	1.68748	0.8031	0.772593	0.828337	0.853753	1.44431	0.240788
>sp	Q8IZL8	PELP1_HUMAN Proline-, glutamic acid- and leucine-rich protein 1 OS=Homo sapiens OX=9606 GN=PELP1 PE=1 SV=2	1.0713	1.48965	0.984195	0.621083	0.919303	0.914465	1.44414	0.120282
>sp	P04637	P53_HUMAN Cellular tumor antigen p53 OS=Homo sapiens OX=9606 GN=TP53 PE=1 SV=4	1.3218	1.29821	0.924948	0.654532	0.876269	0.924246	1.44395	0.0764955
>sp	Q9UJX3	APC7_HUMAN Anaphase-promoting complex subunit 7 OS=Homo sapiens OX=9606 GN=ANAPC7 PE=1 SV=4	1.23068	1.24205	1.0722	0.801582	0.727108	0.926382	1.44392	0.010445
>sp	Q14157	UBP2L_HUMAN Ubiquitin-associated protein 2-like OS=Homo sapiens OX=9606 GN=UBAP2L PE=1 SV=2	1.47535	1.32705	0.742418	0.412134	0.352344	1.69071	1.44381	0.50011
>sp	Q9UPN7	PP6R1_HUMAN Serine/threonine-protein phosphatase 6 regulatory subunit 1 OS=Homo sapiens OX=9606 GN=PPP6R1 PE=1 SV=5	1.03833	1.07918	1.42643	0.75693	0.777033	0.922091	1.44294	0.053374
>sp	Q32MZ4	LRRF1_HUMAN Leucine-rich repeat flightless-interacting protein 1 OS=Homo sapiens OX=9606 GN=LRRFIP1 PE=1 SV=2	1.7409	1.04751	0.755359	0.602583	0.560186	1.29347	1.44276	0.39038
>sp	P49736	MCM2_HUMAN DNA replication licensing factor MCM2 OS=Homo sapiens OX=9606 GN=MCM2 PE=1 SV=4	1.29413	1.05516	1.1944	0.764156	0.734857	0.957295	1.44269	0.0210969
>sp	O75934	SPF27_HUMAN Pre-mRNA-splicing factor SPF27 OS=Homo sapiens OX=9606 GN=BCAS2 PE=1 SV=1	1.21468	1.35727	0.971169	0.730927	0.732105	0.993854	1.44212	0.0641168
>sp	Q15366	PCBP2_HUMAN Poly(rC)-binding protein 2 OS=Homo sapiens OX=9606 GN=PCBP2 PE=1 SV=1	1.31988	1.29129	0.931851	0.66288	0.824302	0.969799	1.44202	0.0773
>sp	Q14558	KPRA_HUMAN Phosphoribosyl pyrophosphate synthase-associated protein 1 OS=Homo sapiens OX=9606 GN=PRPSAP1 PE=1 SV=2	1.36491	1.12194	1.05585	0.812996	0.723688	0.920612	1.44171	0.0301236
>sp	Q9BQ39	DDX50_HUMAN ATP-dependent RNA helicase DDX50 OS=Homo sapiens OX=9606 GN=DDX50 PE=1 SV=1	1.05612	1.53037	0.955862	1.05122	0.674711	0.731723	1.44135	0.163929
>sp	Q9Y3F4	STRAP_HUMAN Serine-threonine kinase receptor-associated protein OS=Homo sapiens OX=9606 GN=STRAP PE=1 SV=1	1.37866	1.08663	1.07587	0.694216	0.763712	1.00092	1.44017	0.0566554
>sp	P57678	GEMI4_HUMAN Gem-associated protein 4 OS=Homo sapiens OX=9606 GN=GEMIN4 PE=1 SV=2	1.203	1.35908	0.977534	0.716641	0.867795	0.875946	1.43865	0.0422887
>sp	Q9BPX3	CND3_HUMAN Condensin complex subunit 3 OS=Homo sapiens OX=9606 GN=NCAPG PE=1 SV=1	1.37241	1.2169	0.949575	0.689796	0.920992	0.85033	1.43792	0.0636358
>sp	Q92900	RENT1_HUMAN Regulator of nonsense transcripts 1 OS=Homo sapiens OX=9606 GN=UPF1 PE=1 SV=2	1.34626	1.11058	1.08154	0.744504	0.778474	0.938636	1.43743	0.0252436
>sp	Q8TEQ8	PIGO_HUMAN GPI ethanolamine phosphate transferase 3 OS=Homo sapiens OX=9606 GN=PIGO PE=1 SV=3	1.1835	1.29722	1.05639	0.739812	1.02613	0.696942	1.43617	0.0452495
>sp	Q8TEB9	RHBL4_HUMAN Rhomboid-related protein 4 OS=Homo sapiens OX=9606 GN=RHBDD1 PE=1 SV=1	1.40513	1.12366	1.00828	0.920848	0.881654	0.660426	1.43613	0.06655
>sp	Q8NAV1	PR38A_HUMAN Pre-mRNA-splicing factor 38A OS=Homo sapiens OX=9606 GN=PRPF38A PE=1 SV=1	1.01053	1.44239	1.08202	0.759284	0.830209	0.875563	1.43402	0.0608812
>sp	Q96AQ6	PBIP1_HUMAN Pre-B-cell leukemia transcription factor-interacting protein 1 OS=Homo sapiens OX=9606 GN=PBXIP1 PE=1 SV=1	1.23302	0.968692	1.33176	0.864803	0.842685	0.759039	1.43257	0.034663
>sp	Q9Y6A4	CFA20_HUMAN Cilia- and flagella-associated protein 20 OS=Homo sapiens OX=9606 GN=CFAP20 PE=1 SV=1	1.26211	1.09915	1.17158	0.681219	0.73218	1.05376	1.43194	0.047632
>sp	Q96F86	EDC3_HUMAN Enhancer of mRNA-decapping protein 3 OS=Homo sapiens OX=9606 GN=EDC3 PE=1 SV=1	1.17567	1.32285	1.034	0.64892	0.799506	1.01905	1.43163	0.0594236
>sp	Q99873	ANM1_HUMAN Protein arginine N-methyltransferase 1 OS=Homo sapiens OX=9606 GN=PRMT1 PE=1 SV=3	1.23055	1.20464	1.09725	0.760121	0.711365	0.996076	1.43155	0.0215355
>sp	Q9HBU6	EKI1_HUMAN Ethanolamine kinase 1 OS=Homo sapiens OX=9606 GN=ETNK1 PE=1 SV=1	1.66921	0.956327	0.905483	0.792954	0.690637	0.985384	1.43016	0.246851
>sp	Q15287	RNPS1_HUMAN RNA-binding protein with serine-rich domain 1 OS=Homo sapiens OX=9606 GN=RNPS1 PE=1 SV=1	1.11599	1.5799	0.834827	0.660596	0.853939	0.954746	1.42986	0.20467
>sp	O43747	AP1G1_HUMAN AP-1 complex subunit gamma-1 OS=Homo sapiens OX=9606 GN=AP1G1 PE=1 SV=5	1.19052	1.25228	1.0877	0.833845	0.887086	0.748567	1.42964	0.00486323
>sp	O75676	KS6A4_HUMAN Ribosomal protein S6 kinase alpha-4 OS=Homo sapiens OX=9606 GN=RPS6KA4 PE=1 SV=1	1.40232	0.966903	1.16128	0.858246	0.683716	0.927537	1.42964	0.0717078
>sp	Q9H0U4	RAB1B_HUMAN Ras-related protein Rab-1B OS=Homo sapiens OX=9606 GN=RAB1B PE=1 SV=1	1.23729	1.16159	1.1307	0.732113	0.84894	0.889355	1.42875	0.00340737
>sp	O14777	NDC80_HUMAN Kinetochore protein NDC80 homolog OS=Homo sapiens OX=9606 GN=NDC80 PE=1 SV=1	1.24936	1.04963	1.23051	0.680077	0.781273	1.00915	1.42866	0.0385698
>sp	Q9UKZ1	CNO11_HUMAN CCR4-NOT transcription complex subunit 11 OS=Homo sapiens OX=9606 GN=CNOT11 PE=1 SV=1	1.41364	1.02029	1.09537	0.729103	0.772907	0.968698	1.42845	0.0669455
>sp	Q7Z794	K2C1B_HUMAN Keratin, type II cytoskeletal 1b OS=Homo sapiens OX=9606 GN=KRT77 PE=2 SV=3	2.2891	0.647365	0.591421	0.959018	1.01678	0.496317	1.42707	0.577174
>sp	Q9NR50	EI2BG_HUMAN Translation initiation factor eIF-2B subunit gamma OS=Homo sapiens OX=9606 GN=EIF2B3 PE=1 SV=1	1.31624	1.2626	0.948042	0.757176	0.92053	0.795412	1.42609	0.0483018
>sp	Q16270	IBP7_HUMAN Insulin-like growth factor-binding protein 7 OS=Homo sapiens OX=9606 GN=IGFBP7 PE=1 SV=1	1.32047	0.866211	1.33991	0.822336	0.709608	0.941466	1.4258	0.105785
>sp	P12081	SYHC_HUMAN Histidine--tRNA ligase, cytoplasmic OS=Homo sapiens OX=9606 GN=HARS PE=1 SV=2	1.40769	1.18979	0.928439	0.735189	0.949172	0.789715	1.42515	0.0832808
>sp	P48643	TCPE_HUMAN T-complex protein 1 subunit epsilon OS=Homo sapiens OX=9606 GN=CCT5 PE=1 SV=1	1.39847	1.15696	0.970073	0.779953	0.86678	0.827765	1.42473	0.0503806
>sp	Q96SL1	DIRC2_HUMAN Solute carrier family 49 member 4 OS=Homo sapiens OX=9606 GN=SLC49A4 PE=1 SV=1	1.0433	1.16617	1.31525	0.871137	1.028	0.576147	1.42396	0.0856342
>sp	O60341	KDM1A_HUMAN Lysine-specific histone demethylase 1A OS=Homo sapiens OX=9606 GN=KDM1A PE=1 SV=2	1.34004	1.28308	0.897954	0.624439	0.775399	1.07909	1.4204	0.145855
>sp	P11279	LAMP1_HUMAN Lysosome-associated membrane glycoprotein 1 OS=Homo sapiens OX=9606 GN=LAMP1 PE=1 SV=3	1.09224	1.03238	1.39612	0.782384	0.819514	0.877359	1.42008	0.0401687
>sp	Q9NTJ3	SMC4_HUMAN Structural maintenance of chromosomes protein 4 OS=Homo sapiens OX=9606 GN=SMC4 PE=1 SV=2	1.33102	1.15199	1.03718	0.719246	0.785838	0.974724	1.41954	0.0390645
>sp	P0DPB6	RPAC2_HUMAN DNA-directed RNA polymerases I and III subunit RPAC2 OS=Homo sapiens OX=9606 GN=POLR1D PE=1 SV=1	1.27699	1.22488	1.01742	0.897105	0.706518	0.877083	1.41867	0.0255351
>sp	O75794	CD123_HUMAN Cell division cycle protein 123 homolog OS=Homo sapiens OX=9606 GN=CDC123 PE=1 SV=1	1.19003	1.42257	0.906463	0.752947	1.09942	0.628582	1.41843	0.167032
>sp	P62277	RS13_HUMAN 40S ribosomal protein S13 OS=Homo sapiens OX=9606 GN=RPS13 PE=1 SV=2	1.05868	0.781988	1.67781	0.521226	0.591271	1.36902	1.41788	0.413797
>sp	O75153	CLU_HUMAN Clustered mitochondria protein homolog OS=Homo sapiens OX=9606 GN=CLUH PE=1 SV=2	1.31538	1.17417	1.02845	0.64445	0.792016	1.04553	1.41741	0.0737709
>sp	Q8WUA4	TF3C2_HUMAN General transcription factor 3C polypeptide 2 OS=Homo sapiens OX=9606 GN=GTF3C2 PE=1 SV=2	1.0639	1.22559	1.22766	0.508388	0.650127	1.32433	1.41659	0.251595
>sp	P04818	TYSY_HUMAN Thymidylate synthase OS=Homo sapiens OX=9606 GN=TYMS PE=1 SV=3	1.2323	1.08589	1.19858	0.839857	0.651402	0.991964	1.41621	0.0332065
>sp	P62495	ERF1_HUMAN Eukaryotic peptide chain release factor subunit 1 OS=Homo sapiens OX=9606 GN=ETF1 PE=1 SV=3	1.30692	1.10772	1.10202	0.787941	0.881141	0.814259	1.4161	0.00912126
>sp	Q9Y5Q8	TF3C5_HUMAN General transcription factor 3C polypeptide 5 OS=Homo sapiens OX=9606 GN=GTF3C5 PE=1 SV=2	1.20458	1.31818	0.993573	0.58276	1.02975	0.871159	1.41578	0.100417
>sp	Q00577	PURA_HUMAN Transcriptional activator protein Pur-alpha OS=Homo sapiens OX=9606 GN=PURA PE=1 SV=2	1.37827	1.06392	1.07368	0.718088	0.679241	1.0868	1.41533	0.10682
>sp	Q14146	URB2_HUMAN Unhealthy ribosome biogenesis protein 2 homolog OS=Homo sapiens OX=9606 GN=URB2 PE=1 SV=2	1.25487	1.14199	1.11813	0.74409	0.736424	1.00449	1.41449	0.0245606
>sp	P54578	UBP14_HUMAN Ubiquitin carboxyl-terminal hydrolase 14 OS=Homo sapiens OX=9606 GN=USP14 PE=1 SV=3	1.23646	1.21301	1.06459	0.703072	0.959046	0.823826	1.41357	0.0199849
>sp	Q9NXH8	TOR4A_HUMAN Torsin-4A OS=Homo sapiens OX=9606 GN=TOR4A PE=1 SV=2	1.31868	1.01545	1.1794	0.977779	0.891935	0.61676	1.41306	0.0704925
>sp	P53634	CATC_HUMAN Dipeptidyl peptidase 1 OS=Homo sapiens OX=9606 GN=CTSC PE=1 SV=2	1.17012	1.09165	1.24974	0.984134	0.925521	0.578834	1.4111	0.064232
>sp	Q8WXD5	GEMI6_HUMAN Gem-associated protein 6 OS=Homo sapiens OX=9606 GN=GEMIN6 PE=1 SV=1	1.32806	1.12439	1.05901	0.72785	0.904623	0.856067	1.41105	0.0242876
>sp	Q9H0A0	NAT10_HUMAN RNA cytidine acetyltransferase OS=Homo sapiens OX=9606 GN=NAT10 PE=1 SV=2	1.06509	1.57816	0.867475	0.694619	0.849728	0.944921	1.41035	0.203131
>sp	Q14331	FRG1_HUMAN Protein FRG1 OS=Homo sapiens OX=9606 GN=FRG1 PE=1 SV=1	1.31059	1.19703	1.00238	0.77018	0.758547	0.961276	1.40964	0.0379891
>sp	P46781	RS9_HUMAN 40S ribosomal protein S9 OS=Homo sapiens OX=9606 GN=RPS9 PE=1 SV=3	1.25109	0.996092	1.26264	0.663381	0.786578	1.04021	1.40947	0.0734754
>sp	Q9BRX2	PELO_HUMAN Protein pelota homolog OS=Homo sapiens OX=9606 GN=PELO PE=1 SV=2	1.1603	1.21101	1.13849	0.674296	0.859703	0.956202	1.40944	0.0164445
>sp	P49005	DPOD2_HUMAN DNA polymerase delta subunit 2 OS=Homo sapiens OX=9606 GN=POLD2 PE=1 SV=1	1.25819	1.34145	0.908919	1.29186	1.0332	0.166373	1.40825	0.405794
>sp	Q99747	SNAG_HUMAN Gamma-soluble NSF attachment protein OS=Homo sapiens OX=9606 GN=NAPG PE=1 SV=1	1.26054	1.11799	1.12984	0.905459	0.835888	0.750279	1.40807	0.0061147
>sp	P49721	PSB2_HUMAN Proteasome subunit beta type-2 OS=Homo sapiens OX=9606 GN=PSMB2 PE=1 SV=1	1.36267	0.941837	1.20331	0.606336	0.85732	1.02853	1.40753	0.122671
>sp	P12956	XRCC6_HUMAN X-ray repair cross-complementing protein 6 OS=Homo sapiens OX=9606 GN=XRCC6 PE=1 SV=2	1.17715	1.16004	1.1706	0.64969	0.710397	1.13213	1.4075	0.0895931
>sp	O15260	SURF4_HUMAN Surfeit locus protein 4 OS=Homo sapiens OX=9606 GN=SURF4 PE=1 SV=3	1.36365	1.04563	1.09838	0.912941	0.877205	0.702191	1.40738	0.0455482
>sp	Q5SY16	NOL9_HUMAN Polynucleotide 5'-hydroxyl-kinase NOL9 OS=Homo sapiens OX=9606 GN=NOL9 PE=1 SV=1	1.15897	1.35336	0.994334	0.829984	0.877403	0.785944	1.40642	0.0343553
>sp	Q5VST6	AB17B_HUMAN Alpha/beta hydrolase domain-containing protein 17B OS=Homo sapiens OX=9606 GN=ABHD17B PE=1 SV=1	1.00066	1.14423	1.36086	0.862637	0.867714	0.763899	1.40553	0.0374817
>sp	P33992	MCM5_HUMAN DNA replication licensing factor MCM5 OS=Homo sapiens OX=9606 GN=MCM5 PE=1 SV=5	1.37468	1.25803	0.872951	0.784579	1.03534	0.674421	1.40545	0.143208
>sp	O94822	LTN1_HUMAN E3 ubiquitin-protein ligase listerin OS=Homo sapiens OX=9606 GN=LTN1 PE=1 SV=6	1.21556	1.08565	1.20411	0.642855	0.76346	1.08836	1.40512	0.0729846
>sp	P04150	GCR_HUMAN Glucocorticoid receptor OS=Homo sapiens OX=9606 GN=NR3C1 PE=1 SV=1	1.10758	1.39996	0.99631	0.715688	0.690717	1.08975	1.40369	0.129734
>sp	Q96AJ9	VTI1A_HUMAN Vesicle transport through interaction with t-SNAREs homolog 1A OS=Homo sapiens OX=9606 GN=VTI1A PE=1 SV=2	1.1417	1.07186	1.29027	0.827969	0.878693	0.789506	1.40368	0.00839451
>sp	P62306	RUXF_HUMAN Small nuclear ribonucleoprotein F OS=Homo sapiens OX=9606 GN=SNRPF PE=1 SV=1	1.26719	1.35683	0.879482	0.726797	0.897631	0.872062	1.40337	0.0975505
>sp	Q96BI1	S22AI_HUMAN Solute carrier family 22 member 18 OS=Homo sapiens OX=9606 GN=SLC22A18 PE=1 SV=3	1.3779	0.990926	1.13435	0.890514	0.79228	0.814032	1.40305	0.0453898
>sp	P40938	RFC3_HUMAN Replication factor C subunit 3 OS=Homo sapiens OX=9606 GN=RFC3 PE=1 SV=2	1.25186	1.20776	1.04347	0.695108	0.886353	0.915444	1.40298	0.0232478
>sp	Q4ZIN3	MBRL_HUMAN Membralin OS=Homo sapiens OX=9606 GN=TMEM259 PE=1 SV=1	1.41656	1.09617	0.990096	0.89789	0.869071	0.730217	1.40271	0.0723824
>sp	P25205	MCM3_HUMAN DNA replication licensing factor MCM3 OS=Homo sapiens OX=9606 GN=MCM3 PE=1 SV=3	1.40424	1.24251	0.856064	0.744285	0.988815	0.764087	1.4027	0.136916
>sp	Q9H2U1	DHX36_HUMAN ATP-dependent DNA/RNA helicase DHX36 OS=Homo sapiens OX=9606 GN=DHX36 PE=1 SV=2	1.30719	1.07739	1.11821	0.777294	0.825079	0.894839	1.40268	0.0129976
>sp	Q8IZ83	A16A1_HUMAN Aldehyde dehydrogenase family 16 member A1 OS=Homo sapiens OX=9606 GN=ALDH16A1 PE=1 SV=2	1.27048	1.28843	0.943735	0.81924	1.01067	0.667455	1.40254	0.0887734
>sp	Q9UJX6	ANC2_HUMAN Anaphase-promoting complex subunit 2 OS=Homo sapiens OX=9606 GN=ANAPC2 PE=1 SV=1	1.26307	1.18156	1.05691	0.712751	0.847921	0.937785	1.40148	0.0196223
>sp	Q5PRF9	SMAG2_HUMAN Protein Smaug homolog 2 OS=Homo sapiens OX=9606 GN=SAMD4B PE=1 SV=1	1.27632	1.0173	1.20697	0.732294	0.790739	0.97638	1.40056	0.0353689
>sp	Q9Y221	NIP7_HUMAN 60S ribosome subunit biogenesis protein NIP7 homolog OS=Homo sapiens OX=9606 GN=NIP7 PE=1 SV=1	1.07739	1.5822	0.84061	0.854537	1.01276	0.632498	1.4002	0.244993
>sp	Q9UK59	DBR1_HUMAN Lariat debranching enzyme OS=Homo sapiens OX=9606 GN=DBR1 PE=1 SV=2	1.25403	1.46069	0.785269	0.774462	0.605955	1.11959	1.39999	0.254173
>sp	P25685	DNJB1_HUMAN DnaJ homolog subfamily B member 1 OS=Homo sapiens OX=9606 GN=DNAJB1 PE=1 SV=4	1.25256	1.06657	1.18058	0.586617	0.655124	1.25855	1.39972	0.20492
>sp	Q9Y3A5	SBDS_HUMAN Ribosome maturation protein SBDS OS=Homo sapiens OX=9606 GN=SBDS PE=1 SV=4	1.3034	1.01401	1.18229	0.626655	0.77136	1.10229	1.39971	0.111859
>sp	Q86YS6	RAB43_HUMAN Ras-related protein Rab-43 OS=Homo sapiens OX=9606 GN=RAB43 PE=1 SV=1	1.13135	1.27417	1.09315	0.940048	0.884732	0.676545	1.39873	0.0268718
>sp	Q9Y2Z0	SGT1_HUMAN Protein SGT1 homolog OS=Homo sapiens OX=9606 GN=SUGT1 PE=1 SV=3	1.22362	1.33915	0.935256	1.06379	0.826169	0.61201	1.39811	0.13448
>sp	O95235	KI20A_HUMAN Kinesin-like protein KIF20A OS=Homo sapiens OX=9606 GN=KIF20A PE=1 SV=1	0.945919	1.13637	1.41532	0.601446	0.551348	1.3496	1.3977	0.319248
>sp	P01130	LDLR_HUMAN Low-density lipoprotein receptor OS=Homo sapiens OX=9606 GN=LDLR PE=1 SV=1	1.21878	1.08541	1.19309	0.839528	0.744556	0.918642	1.39739	0.00691241
>sp	P11717	MPRI_HUMAN Cation-independent mannose-6-phosphate receptor OS=Homo sapiens OX=9606 GN=IGF2R PE=1 SV=3	1.23324	1.14371	1.12001	0.933593	0.876834	0.692613	1.39709	0.0146614
>sp	P29083	T2EA_HUMAN General transcription factor IIE subunit 1 OS=Homo sapiens OX=9606 GN=GTF2E1 PE=1 SV=2	1.56116	1.06508	0.870587	0.700969	0.83478	0.967424	1.39696	0.205825
>sp	Q9NZL4	HPBP1_HUMAN Hsp70-binding protein 1 OS=Homo sapiens OX=9606 GN=HSPBP1 PE=1 SV=2	0.900829	1.07863	1.51696	0.86265	0.951686	0.689242	1.39657	0.171029
>sp	O43684	BUB3_HUMAN Mitotic checkpoint protein BUB3 OS=Homo sapiens OX=9606 GN=BUB3 PE=1 SV=1	1.11132	1.41348	0.97153	0.667721	0.848108	0.987841	1.39648	0.107443
>sp	P52429	DGKE_HUMAN Diacylglycerol kinase epsilon OS=Homo sapiens OX=9606 GN=DGKE PE=1 SV=1	1.36563	0.988394	1.14191	0.893767	0.812304	0.797996	1.3961	0.0435648
>sp	Q9UNX4	WDR3_HUMAN WD repeat-containing protein 3 OS=Homo sapiens OX=9606 GN=WDR3 PE=1 SV=1	0.828844	1.86327	0.802767	0.782233	0.919991	0.802898	1.39509	0.401513
>sp	Q8TC12	RDH11_HUMAN Retinol dehydrogenase 11 OS=Homo sapiens OX=9606 GN=RDH11 PE=1 SV=2	1.15945	0.988395	1.34666	0.845429	0.877353	0.782715	1.39473	0.0370268
>sp	Q15075	EEA1_HUMAN Early endosome antigen 1 OS=Homo sapiens OX=9606 GN=EEA1 PE=1 SV=2	1.37298	1.06512	1.05609	0.967679	0.759553	0.778575	1.39444	0.0559893
>sp	Q15785	TOM34_HUMAN Mitochondrial import receptor subunit TOM34 OS=Homo sapiens OX=9606 GN=TOMM34 PE=1 SV=2	1.30233	1.011	1.18012	0.703502	0.759498	1.04355	1.39373	0.0714038
>sp	Q12981	SEC20_HUMAN Vesicle transport protein SEC20 OS=Homo sapiens OX=9606 GN=BNIP1 PE=1 SV=3	1.24731	1.05203	1.193	0.947778	0.78292	0.776954	1.39268	0.0152844
>sp	Q6P6C2	ALKB5_HUMAN RNA demethylase ALKBH5 OS=Homo sapiens OX=9606 GN=ALKBH5 PE=1 SV=2	1.12254	1.1563	1.21296	0.7146	0.689314	1.10429	1.39215	0.0747342
>sp	Q02040	AK17A_HUMAN A-kinase anchor protein 17A OS=Homo sapiens OX=9606 GN=AKAP17A PE=1 SV=2	1.11593	1.37176	1.00334	0.737886	0.826088	0.944998	1.39142	0.0581331
>sp	Q9H2M9	RBGPR_HUMAN Rab3 GTPase-activating protein non-catalytic subunit OS=Homo sapiens OX=9606 GN=RAB3GAP2 PE=1 SV=1	1.293	1.05813	1.13894	0.779063	0.844781	0.886076	1.39051	0.0124365
>sp	P33991	MCM4_HUMAN DNA replication licensing factor MCM4 OS=Homo sapiens OX=9606 GN=MCM4 PE=1 SV=5	1.29033	1.129	1.07004	0.784436	0.783219	0.94297	1.38984	0.0181709
>sp	P24928	RPB1_HUMAN DNA-directed RNA polymerase II subunit RPB1 OS=Homo sapiens OX=9606 GN=POLR2A PE=1 SV=2	1.17837	1.33008	0.980252	0.727822	0.739738	1.04373	1.38921	0.0875246
>sp	P41214	EIF2D_HUMAN Eukaryotic translation initiation factor 2D OS=Homo sapiens OX=9606 GN=EIF2D PE=1 SV=3	1.1382	1.19812	1.15201	0.644942	0.899903	0.966825	1.38885	0.0309456
>sp	P05388	RLA0_HUMAN 60S acidic ribosomal protein P0 OS=Homo sapiens OX=9606 GN=RPLP0 PE=1 SV=1	1.27294	1.05388	1.16117	0.740865	0.821506	0.949638	1.38853	0.020674
>sp	Q9Y6D5	BIG2_HUMAN Brefeldin A-inhibited guanine nucleotide-exchange protein 2 OS=Homo sapiens OX=9606 GN=ARFGEF2 PE=1 SV=3	1.59668	1.51128	0.379737	0.642144	0.758916	1.11124	1.38825	0.478892
>sp	Q5SSJ5	HP1B3_HUMAN Heterochromatin protein 1-binding protein 3 OS=Homo sapiens OX=9606 GN=HP1BP3 PE=1 SV=1	1.15835	1.52843	0.800845	0.844945	0.809833	0.857599	1.38818	0.197445
>sp	P17987	TCPA_HUMAN T-complex protein 1 subunit alpha OS=Homo sapiens OX=9606 GN=TCP1 PE=1 SV=1	1.37501	1.16103	0.951186	0.752226	0.918438	0.842103	1.38781	0.0688559
>sp	P04264	K2C1_HUMAN Keratin, type II cytoskeletal 1 OS=Homo sapiens OX=9606 GN=KRT1 PE=1 SV=6	1.90013	0.707181	0.879105	0.852629	0.936308	0.724651	1.38703	0.438622
>sp	P49589	SYCC_HUMAN Cysteine--tRNA ligase, cytoplasmic OS=Homo sapiens OX=9606 GN=CARS PE=1 SV=3	1.21301	0.889482	1.38345	0.850319	0.810915	0.85282	1.38658	0.0899488
>sp	Q9H9A5	CNO10_HUMAN CCR4-NOT transcription complex subunit 10 OS=Homo sapiens OX=9606 GN=CNOT10 PE=1 SV=1	1.25009	0.959748	1.2752	0.754487	0.735098	1.02538	1.38572	0.0790047
>sp	P60468	SC61B_HUMAN Protein transport protein Sec61 subunit beta OS=Homo sapiens OX=9606 GN=SEC61B PE=1 SV=2	1.25695	1.00896	1.21648	0.873205	0.892909	0.751496	1.38321	0.0221922
>sp	Q9BYG3	MK67I_HUMAN MKI67 FHA domain-interacting nucleolar phosphoprotein OS=Homo sapiens OX=9606 GN=NIFK PE=1 SV=1	1.23917	1.46413	0.776214	0.773972	0.939202	0.807311	1.38049	0.200336
>sp	Q8TEY7	UBP33_HUMAN Ubiquitin carboxyl-terminal hydrolase 33 OS=Homo sapiens OX=9606 GN=USP33 PE=1 SV=2	1.17775	1.02585	1.27587	0.967414	0.824729	0.728394	1.38045	0.0335676
>sp	P13010	XRCC5_HUMAN X-ray repair cross-complementing protein 5 OS=Homo sapiens OX=9606 GN=XRCC5 PE=1 SV=3	1.23615	1.16919	1.07304	0.67856	0.725892	1.11717	1.37942	0.095592
>sp	O14974	MYPT1_HUMAN Protein phosphatase 1 regulatory subunit 12A OS=Homo sapiens OX=9606 GN=PPP1R12A PE=1 SV=1	1.98765	0.676528	0.813869	0.84404	0.964079	0.713835	1.37911	0.492416
>sp	P21439	MDR3_HUMAN Phosphatidylcholine translocator ABCB4 OS=Homo sapiens OX=9606 GN=ABCB4 PE=1 SV=2	1.41172	0.898046	1.16701	0.759117	0.714125	1.04998	1.37791	0.155469
>sp	Q15738	NSDHL_HUMAN Sterol-4-alpha-carboxylate 3-dehydrogenase, decarboxylating OS=Homo sapiens OX=9606 GN=NSDHL PE=1 SV=2	1.20565	1.04721	1.22369	0.954339	0.855785	0.713329	1.37769	0.0239312
>sp	Q01433	AMPD2_HUMAN AMP deaminase 2 OS=Homo sapiens OX=9606 GN=AMPD2 PE=1 SV=2	1.41694	0.99888	1.06051	0.77459	0.823489	0.925593	1.37749	0.0823601
>sp	Q06210	GFPT1_HUMAN Glutamine--fructose-6-phosphate aminotransferase [isomerizing] 1 OS=Homo sapiens OX=9606 GN=GFPT1 PE=1 SV=3	1.17043	1.27344	1.03241	0.694267	0.79501	1.03445	1.37744	0.0608172
>sp	P55072	TERA_HUMAN Transitional endoplasmic reticulum ATPase OS=Homo sapiens OX=9606 GN=VCP PE=1 SV=4	1.26037	1.00008	1.21463	0.874617	0.811323	0.838977	1.37632	0.0183259
>sp	P06730	IF4E_HUMAN Eukaryotic translation initiation factor 4E OS=Homo sapiens OX=9606 GN=EIF4E PE=1 SV=2	1.29008	1.03854	1.14637	0.666909	0.756367	1.10173	1.37623	0.104435
>sp	Q9NV31	IMP3_HUMAN U3 small nucleolar ribonucleoprotein protein IMP3 OS=Homo sapiens OX=9606 GN=IMP3 PE=1 SV=1	1.04221	1.8102	0.622476	0.696098	1.03405	0.794958	1.37614	0.431091
>sp	Q15022	SUZ12_HUMAN Polycomb protein SUZ12 OS=Homo sapiens OX=9606 GN=SUZ12 PE=1 SV=3	1.26973	1.26332	0.941745	0.882598	0.877132	0.765474	1.37605	0.0509999
>sp	P13861	KAP2_HUMAN cAMP-dependent protein kinase type II-alpha regulatory subunit OS=Homo sapiens OX=9606 GN=PRKAR2A PE=1 SV=2	1.4464	1.17924	0.848554	0.682809	0.779492	1.06351	1.37548	0.201853
>sp	Q9Y2R4	DDX52_HUMAN Probable ATP-dependent RNA helicase DDX52 OS=Homo sapiens OX=9606 GN=DDX52 PE=1 SV=3	0.970333	1.70891	0.794251	0.905631	0.98872	0.632156	1.37482	0.352323
>sp	O95793	STAU1_HUMAN Double-stranded RNA-binding protein Staufen homolog 1 OS=Homo sapiens OX=9606 GN=STAU1 PE=1 SV=2	1.32703	1.20025	0.943859	0.654059	0.56117	1.31363	1.37261	0.297252
>sp	Q05193	DYN1_HUMAN Dynamin-1 OS=Homo sapiens OX=9606 GN=DNM1 PE=1 SV=2	1.19132	1.11077	1.16859	0.802849	0.823778	0.902699	1.37217	0.00126043
>sp	Q5BJH7	YIF1B_HUMAN Protein YIF1B OS=Homo sapiens OX=9606 GN=YIF1B PE=1 SV=1	1.33517	1.09486	1.04034	0.899996	0.879609	0.750019	1.37189	0.037158
>sp	O60763	USO1_HUMAN General vesicular transport factor p115 OS=Homo sapiens OX=9606 GN=USO1 PE=1 SV=2	1.13718	1.27277	1.05947	0.800274	0.832822	0.897488	1.371	0.0103037
>sp	Q8NDH3	PEPL1_HUMAN Probable aminopeptidase NPEPL1 OS=Homo sapiens OX=9606 GN=NPEPL1 PE=1 SV=3	1.08591	1.05831	1.32444	0.584756	0.702596	1.24399	1.37028	0.228337
>sp	Q9Y6E2	BZW2_HUMAN Basic leucine zipper and W2 domain-containing protein 2 OS=Homo sapiens OX=9606 GN=BZW2 PE=1 SV=1	1.26692	1.11046	1.09014	0.717407	0.849376	0.965695	1.36922	0.0265658
>sp	Q99729	ROAA_HUMAN Heterogeneous nuclear ribonucleoprotein A/B OS=Homo sapiens OX=9606 GN=HNRNPAB PE=1 SV=2	1.35299	1.39563	0.718566	0.764744	0.809284	0.958785	1.36891	0.241366
>sp	Q92901	RL3L_HUMAN 60S ribosomal protein L3-like OS=Homo sapiens OX=9606 GN=RPL3L PE=2 SV=3	1.32008	1.23509	0.911361	0.858938	0.854703	0.819826	1.3683	0.0678047
>sp	Q9BVT8	TMUB1_HUMAN Transmembrane and ubiquitin-like domain-containing protein 1 OS=Homo sapiens OX=9606 GN=TMUB1 PE=1 SV=1	1.3552	1.11983	0.991176	0.924446	0.908706	0.70064	1.36799	0.0731435
>sp	P06870	KLK1_HUMAN Kallikrein-1 OS=Homo sapiens OX=9606 GN=KLK1 PE=1 SV=2	1.3376	1.14809	0.979405	0.750004	0.914348	0.870552	1.36695	0.0536969
>sp	P53618	COPB_HUMAN Coatomer subunit beta OS=Homo sapiens OX=9606 GN=COPB1 PE=1 SV=3	1.0818	1.28533	1.09751	0.85579	0.946265	0.733304	1.36653	0.0261635
>sp	Q6DKI1	RL7L_HUMAN 60S ribosomal protein L7-like 1 OS=Homo sapiens OX=9606 GN=RPL7L1 PE=1 SV=1	0.97899	1.61649	0.869158	0.882656	0.828081	0.824628	1.36652	0.255707
>sp	P19338	NUCL_HUMAN Nucleolin OS=Homo sapiens OX=9606 GN=NCL PE=1 SV=3	1.38989	1.07151	1.00295	0.747496	0.847421	0.940742	1.36625	0.0783482
>sp	Q8TDD1	DDX54_HUMAN ATP-dependent RNA helicase DDX54 OS=Homo sapiens OX=9606 GN=DDX54 PE=1 SV=2	0.892637	1.80518	0.765126	0.673397	0.902954	0.960706	1.36494	0.414179
>sp	Q8WXH0	SYNE2_HUMAN Nesprin-2 OS=Homo sapiens OX=9606 GN=SYNE2 PE=1 SV=3	1.07993	1.3215	1.06118	0.81093	1.00915	0.717312	1.36464	0.0621355
>sp	P28370	SMCA1_HUMAN Probable global transcription activator SNF2L1 OS=Homo sapiens OX=9606 GN=SMARCA1 PE=1 SV=2	0.99305	1.60258	0.866321	0.896932	0.892708	0.748404	1.36402	0.255823
>sp	Q9Y4R8	TELO2_HUMAN Telomere length regulation protein TEL2 homolog OS=Homo sapiens OX=9606 GN=TELO2 PE=1 SV=2	1.18211	1.15053	1.12885	0.690397	0.976293	0.871813	1.3636	0.0223153
>sp	Q9Y230	RUVB2_HUMAN RuvB-like 2 OS=Homo sapiens OX=9606 GN=RUVBL2 PE=1 SV=3	1.22987	1.12052	1.10894	0.747708	0.809401	0.983565	1.36158	0.0189959
>sp	Q86U42	PABP2_HUMAN Polyadenylate-binding protein 2 OS=Homo sapiens OX=9606 GN=PABPN1 PE=1 SV=3	1.28383	1.41888	0.756537	0.689712	0.557313	1.29373	1.3615	0.370358
>sp	Q5VYK3	ECM29_HUMAN Proteasome adapter and scaffold protein ECM29 OS=Homo sapiens OX=9606 GN=ECPAS PE=1 SV=2	1.3338	1.044	1.08141	0.697221	0.850935	0.992633	1.36147	0.0701166
>sp	Q8IYT4	KATL2_HUMAN Katanin p60 ATPase-containing subunit A-like 2 OS=Homo sapiens OX=9606 GN=KATNAL2 PE=1 SV=3	1.24977	0.985332	1.22236	0.900746	0.837703	0.804092	1.35984	0.0262444
>sp	Q66K74	MAP1S_HUMAN Microtubule-associated protein 1S OS=Homo sapiens OX=9606 GN=MAP1S PE=1 SV=2	1.28547	1.38985	0.782056	0.760863	1.00049	0.781273	1.35977	0.206966
>sp	Q8NBN7	RDH13_HUMAN Retinol dehydrogenase 13 OS=Homo sapiens OX=9606 GN=RDH13 PE=1 SV=2	1.18764	0.999404	1.26996	0.880805	0.919735	0.74245	1.35943	0.0342376
>sp	P24941	CDK2_HUMAN Cyclin-dependent kinase 2 OS=Homo sapiens OX=9606 GN=CDK2 PE=1 SV=2	1.11627	1.06205	1.27821	0.7136	0.741232	1.08863	1.35899	0.0905015
>sp	Q9NZB2	F120A_HUMAN Constitutive coactivator of PPAR-gamma-like protein 1 OS=Homo sapiens OX=9606 GN=FAM120A PE=1 SV=2	1.40322	1.03368	1.01951	0.742938	0.760092	1.04056	1.35887	0.127105
>sp	Q15021	CND1_HUMAN Condensin complex subunit 1 OS=Homo sapiens OX=9606 GN=NCAPD2 PE=1 SV=3	1.33351	1.18804	0.93383	0.777384	0.916984	0.850251	1.35792	0.0699072
>sp	P62750	RL23A_HUMAN 60S ribosomal protein L23a OS=Homo sapiens OX=9606 GN=RPL23A PE=1 SV=1	1.32048	0.796536	1.33833	0.667524	0.542422	1.33471	1.35788	0.37367
>sp	P13693	TCTP_HUMAN Translationally-controlled tumor protein OS=Homo sapiens OX=9606 GN=TPT1 PE=1 SV=1	1.0049	1.345	1.10494	0.569233	0.76164	1.21429	1.35742	0.233386
>sp	Q99615	DNJC7_HUMAN DnaJ homolog subfamily C member 7 OS=Homo sapiens OX=9606 GN=DNAJC7 PE=1 SV=2	1.17263	1.1816	1.10039	0.751774	0.909899	0.883708	1.35721	0.00538646
>sp	Q8NBT2	SPC24_HUMAN Kinetochore protein Spc24 OS=Homo sapiens OX=9606 GN=SPC24 PE=1 SV=2	1.32107	0.896551	1.23684	0.723083	0.776359	1.0461	1.35706	0.138074
>sp	P06280	AGAL_HUMAN Alpha-galactosidase A OS=Homo sapiens OX=9606 GN=GLA PE=1 SV=1	1.13178	0.996191	1.32568	0.842706	0.899493	0.804153	1.35631	0.0384658
>sp	Q13885	TBB2A_HUMAN Tubulin beta-2A chain OS=Homo sapiens OX=9606 GN=TUBB2A PE=1 SV=1	1.38063	1.20765	0.865224	0.768371	0.90939	0.868737	1.35618	0.126677
>sp	Q15291	RBBP5_HUMAN Retinoblastoma-binding protein 5 OS=Homo sapiens OX=9606 GN=RBBP5 PE=1 SV=2	1.02808	1.51263	0.912092	0.674901	0.982725	0.88957	1.35553	0.215348
>sp	Q9HDC9	APMAP_HUMAN Adipocyte plasma membrane-associated protein OS=Homo sapiens OX=9606 GN=APMAP PE=1 SV=2	1.25716	0.992564	1.2023	0.880476	0.931936	0.735561	1.35481	0.0391616
>sp	Q07065	CKAP4_HUMAN Cytoskeleton-associated protein 4 OS=Homo sapiens OX=9606 GN=CKAP4 PE=1 SV=2	1.24573	0.938995	1.26678	0.96694	0.857394	0.724168	1.35432	0.0769292
>sp	O43432	IF4G3_HUMAN Eukaryotic translation initiation factor 4 gamma 3 OS=Homo sapiens OX=9606 GN=EIF4G3 PE=1 SV=2	1.3979	1.00044	1.05259	0.686998	0.666151	1.19592	1.3538	0.231768
>sp	Q15773	MLF2_HUMAN Myeloid leukemia factor 2 OS=Homo sapiens OX=9606 GN=MLF2 PE=1 SV=1	1.05077	1.17318	1.22552	0.651038	0.645975	1.25351	1.35245	0.223519
>sp	Q15036	SNX17_HUMAN Sorting nexin-17 OS=Homo sapiens OX=9606 GN=SNX17 PE=1 SV=1	0.949939	1.41798	1.08149	0.742519	0.664175	1.14389	1.3524	0.215313
>sp	Q8N5M9	JAGN1_HUMAN Protein jagunal homolog 1 OS=Homo sapiens OX=9606 GN=JAGN1 PE=1 SV=1	1.40078	1.06642	0.981721	0.895839	0.829439	0.825799	1.35195	0.0826431
>sp	P26196	DDX6_HUMAN Probable ATP-dependent RNA helicase DDX6 OS=Homo sapiens OX=9606 GN=DDX6 PE=1 SV=2	1.27852	1.06179	1.1074	0.776396	0.826976	0.948917	1.35083	0.0232867
>sp	Q9NRA2	S17A5_HUMAN Sialin OS=Homo sapiens OX=9606 GN=SLC17A5 PE=1 SV=2	0.956938	1.03499	1.45469	0.883039	0.890762	0.779578	1.34983	0.133805
>sp	Q8NC56	LEMD2_HUMAN LEM domain-containing protein 2 OS=Homo sapiens OX=9606 GN=LEMD2 PE=1 SV=1	1.20407	1.04176	1.20015	0.986454	0.854742	0.712817	1.34924	0.035641
>sp	Q6PCB7	S27A1_HUMAN Long-chain fatty acid transport protein 1 OS=Homo sapiens OX=9606 GN=SLC27A1 PE=1 SV=1	1.1036	0.842935	1.49793	0.784203	0.801857	0.969481	1.34784	0.211345
>sp	Q6NXR4	TTI2_HUMAN TELO2-interacting protein 2 OS=Homo sapiens OX=9606 GN=TTI2 PE=1 SV=1	1.04834	1.08127	1.31469	0.868181	0.592057	1.09546	1.34769	0.152604
>sp	Q5JTV8	TOIP1_HUMAN Torsin-1A-interacting protein 1 OS=Homo sapiens OX=9606 GN=TOR1AIP1 PE=1 SV=2	1.08057	1.11723	1.2464	0.95453	0.815578	0.785683	1.34761	0.0149413
>sp	Q9UP83	COG5_HUMAN Conserved oligomeric Golgi complex subunit 5 OS=Homo sapiens OX=9606 GN=COG5 PE=1 SV=3	1.08368	1.47839	0.88211	0.688034	0.851955	1.01583	1.34758	0.211048
>sp	Q99536	VAT1_HUMAN Synaptic vesicle membrane protein VAT-1 homolog OS=Homo sapiens OX=9606 GN=VAT1 PE=1 SV=2	1.07357	1.01456	1.35604	0.86478	0.759625	0.931431	1.34757	0.0640764
>sp	Q9NTJ5	SAC1_HUMAN Phosphatidylinositide phosphatase SAC1 OS=Homo sapiens OX=9606 GN=SACM1L PE=1 SV=2	1.22576	1.07386	1.14427	0.998895	0.868487	0.688728	1.34732	0.0416513
>sp	A2RU67	F234B_HUMAN Protein FAM234B OS=Homo sapiens OX=9606 GN=FAM234B PE=1 SV=1	1.15182	1.03174	1.25868	0.92528	0.870597	0.76188	1.34581	0.0221907
>sp	Q8N6R0	MET13_HUMAN Methyltransferase-like protein 13 OS=Homo sapiens OX=9606 GN=METTL13 PE=1 SV=1	1.27643	1.1417	1.02404	0.61865	0.870951	1.06823	1.34574	0.119278
>sp	P51114	FXR1_HUMAN Fragile X mental retardation syndrome-related protein 1 OS=Homo sapiens OX=9606 GN=FXR1 PE=1 SV=3	1.28481	1.00644	1.15076	0.865873	0.785689	0.906428	1.34559	0.0284633
>sp	Q0VDF9	HSP7E_HUMAN Heat shock 70 kDa protein 14 OS=Homo sapiens OX=9606 GN=HSPA14 PE=1 SV=1	1.07784	1.16318	1.20007	0.59811	0.760086	1.20071	1.34475	0.184584
>sp	O94915	FRYL_HUMAN Protein furry homolog-like OS=Homo sapiens OX=9606 GN=FRYL PE=1 SV=2	1.19818	1.16198	1.0809	0.795435	0.90726	0.856238	1.34473	0.00343523
>sp	Q14320	FA50A_HUMAN Protein FAM50A OS=Homo sapiens OX=9606 GN=FAM50A PE=1 SV=2	1.30564	0.969582	1.16524	0.774559	0.813297	0.971681	1.34417	0.0624766
>sp	Q14C86	GAPD1_HUMAN GTPase-activating protein and VPS9 domain-containing protein 1 OS=Homo sapiens OX=9606 GN=GAPVD1 PE=1 SV=2	1.18979	1.27279	0.977471	0.83506	0.968455	0.756429	1.3438	0.0525324
>sp	O60826	CCD22_HUMAN Coiled-coil domain-containing protein 22 OS=Homo sapiens OX=9606 GN=CCDC22 PE=1 SV=1	1.09959	1.04803	1.29189	0.778228	0.768908	1.01336	1.3433	0.0549003
>sp	Q9H6S0	YTDC2_HUMAN 3'-5' RNA helicase YTHDC2 OS=Homo sapiens OX=9606 GN=YTHDC2 PE=1 SV=2	1.24081	0.930307	1.26832	0.862285	0.625478	1.0728	1.34324	0.157356
>sp	A9QM74	IMA8_HUMAN Importin subunit alpha-8 OS=Homo sapiens OX=9606 GN=KPNA7 PE=1 SV=1	0.928233	1.41226	1.09875	0.816944	0.914413	0.829398	1.34306	0.113586
>sp	O00505	IMA4_HUMAN Importin subunit alpha-4 OS=Homo sapiens OX=9606 GN=KPNA3 PE=1 SV=2	1.10243	1.20443	1.13182	0.850259	0.846348	0.864713	1.34254	0.000688476
>sp	Q5VTR2	BRE1A_HUMAN E3 ubiquitin-protein ligase BRE1A OS=Homo sapiens OX=9606 GN=RNF20 PE=1 SV=2	1.48087	0.960908	0.99658	1.02439	0.683248	0.854008	1.34225	0.207327
>sp	Q9H6Y7	RN167_HUMAN E3 ubiquitin-protein ligase RNF167 OS=Homo sapiens OX=9606 GN=RNF167 PE=1 SV=1	1.09457	0.97186	1.37156	0.850765	0.87101	0.84024	1.34191	0.0694765
>sp	Q9UM00	TMCO1_HUMAN Calcium load-activated calcium channel OS=Homo sapiens OX=9606 GN=TMCO1 PE=1 SV=1	1.2397	1.04244	1.15567	0.943129	0.90341	0.715645	1.34175	0.0321064
>sp	Q9BQ67	GRWD1_HUMAN Glutamate-rich WD repeat-containing protein 1 OS=Homo sapiens OX=9606 GN=GRWD1 PE=1 SV=1	1.29757	1.25783	0.881792	0.839598	0.931134	0.792076	1.34118	0.103333
>sp	Q99653	CHP1_HUMAN Calcineurin B homologous protein 1 OS=Homo sapiens OX=9606 GN=CHP1 PE=1 SV=3	1.26802	1.00959	1.15954	0.880148	0.858919	0.823788	1.34114	0.0191129
>sp	P20700	LMNB1_HUMAN Lamin-B1 OS=Homo sapiens OX=9606 GN=LMNB1 PE=1 SV=2	1.0197	1.49008	0.927349	0.815037	0.833059	0.914776	1.34112	0.174867
>sp	P55735	SEC13_HUMAN Protein SEC13 homolog OS=Homo sapiens OX=9606 GN=SEC13 PE=1 SV=3	1.17472	1.28863	0.973628	0.886567	1.02896	0.647496	1.34098	0.113924
>sp	Q8WTW3	COG1_HUMAN Conserved oligomeric Golgi complex subunit 1 OS=Homo sapiens OX=9606 GN=COG1 PE=1 SV=1	1.14471	1.1598	1.13223	0.777102	0.785167	1.001	1.34076	0.0168533
>sp	Q02878	RL6_HUMAN 60S ribosomal protein L6 OS=Homo sapiens OX=9606 GN=RPL6 PE=1 SV=3	1.26138	1.02791	1.14695	0.731894	0.90619	0.925681	1.34031	0.0333765
>sp	Q96JJ7	TMX3_HUMAN Protein disulfide-isomerase TMX3 OS=Homo sapiens OX=9606 GN=TMX3 PE=1 SV=2	1.23768	1.05458	1.14336	0.960767	0.904814	0.698804	1.33974	0.0384824
>sp	Q2TAA5	ALG11_HUMAN GDP-Man:Man(3)GlcNAc(2)-PP-Dol alpha-1,2-mannosyltransferase OS=Homo sapiens OX=9606 GN=ALG11 PE=1 SV=2	1.31245	1.09252	1.03051	1.00622	0.837296	0.721011	1.33962	0.0713112
>sp	P07339	CATD_HUMAN Cathepsin D OS=Homo sapiens OX=9606 GN=CTSD PE=1 SV=1	1.32072	0.89459	1.21912	0.838604	0.939742	0.787228	1.33866	0.100414
>sp	Q99640	PMYT1_HUMAN Membrane-associated tyrosine- and threonine-specific cdc2-inhibitory kinase OS=Homo sapiens OX=9606 GN=PKMYT1 PE=1 SV=1	1.04373	0.996111	1.39426	0.908303	0.706046	0.951554	1.33836	0.119566
>sp	Q9UL18	AGO1_HUMAN Protein argonaute-1 OS=Homo sapiens OX=9606 GN=AGO1 PE=1 SV=3	1.39984	0.9642	1.06982	0.692429	0.836309	1.03741	1.33813	0.15447
>sp	P33897	ABCD1_HUMAN ATP-binding cassette sub-family D member 1 OS=Homo sapiens OX=9606 GN=ABCD1 PE=1 SV=2	1.2301	0.966871	1.23525	0.954174	0.836043	0.777556	1.33665	0.0485495
>sp	Q9H0H5	RGAP1_HUMAN Rac GTPase-activating protein 1 OS=Homo sapiens OX=9606 GN=RACGAP1 PE=1 SV=1	1.12424	1.06478	1.24273	0.662225	0.672219	1.2338	1.33622	0.21586
>sp	Q969X6	UTP4_HUMAN U3 small nucleolar RNA-associated protein 4 homolog OS=Homo sapiens OX=9606 GN=UTP4 PE=1 SV=1	0.80733	1.60083	1.02329	0.78781	0.896383	0.884353	1.33595	0.29573
>sp	O60841	IF2P_HUMAN Eukaryotic translation initiation factor 5B OS=Homo sapiens OX=9606 GN=EIF5B PE=1 SV=4	1.33736	1.10828	0.985085	0.705355	0.813167	1.05075	1.33529	0.118993
>sp	Q96QR8	PURB_HUMAN Transcriptional activator protein Pur-beta OS=Homo sapiens OX=9606 GN=PURB PE=1 SV=3	1.32235	1.18683	0.919804	0.731217	0.692925	1.14688	1.33371	0.201656
>sp	P49591	SYSC_HUMAN Serine--tRNA ligase, cytoplasmic OS=Homo sapiens OX=9606 GN=SARS PE=1 SV=3	1.41847	1.21208	0.797424	0.845857	1.10333	0.622844	1.33279	0.281477
>sp	P43307	SSRA_HUMAN Translocon-associated protein subunit alpha OS=Homo sapiens OX=9606 GN=SSR1 PE=1 SV=3	1.14632	1.01924	1.26093	0.922366	0.908272	0.742882	1.33144	0.0348062
>sp	P19525	E2AK2_HUMAN Interferon-induced, double-stranded RNA-activated protein kinase OS=Homo sapiens OX=9606 GN=EIF2AK2 PE=1 SV=2	1.24491	1.13835	1.04299	0.735081	0.797244	1.04143	1.33122	0.0614062
>sp	P50990	TCPQ_HUMAN T-complex protein 1 subunit theta OS=Homo sapiens OX=9606 GN=CCT8 PE=1 SV=4	1.32564	1.14585	0.954125	0.811055	0.932673	0.830658	1.33065	0.0670809
>sp	Q8IUF8	RIOX2_HUMAN Ribosomal oxygenase 2 OS=Homo sapiens OX=9606 GN=RIOX2 PE=1 SV=1	1.22779	1.05698	1.13966	0.711727	0.771667	1.09218	1.32957	0.0915478
>sp	P19784	CSK22_HUMAN Casein kinase II subunit alpha' OS=Homo sapiens OX=9606 GN=CSNK2A2 PE=1 SV=1	1.21108	1.25854	0.954273	0.888107	0.778713	0.909282	1.3291	0.0514363
>sp	Q9BSA4	TTYH2_HUMAN Protein tweety homolog 2 OS=Homo sapiens OX=9606 GN=TTYH2 PE=1 SV=3	1.23589	1.11451	1.07287	0.82146	0.864929	0.89035	1.32852	0.00593882
>sp	Q9UI10	EI2BD_HUMAN Translation initiation factor eIF-2B subunit delta OS=Homo sapiens OX=9606 GN=EIF2B4 PE=1 SV=2	1.36162	1.08628	0.97432	0.865656	0.996585	0.715539	1.32759	0.11629
>sp	Q6ZT21	TMPPE_HUMAN Transmembrane protein with metallophosphoesterase domain OS=Homo sapiens OX=9606 GN=TMPPE PE=2 SV=2	1.10429	1.09539	1.22238	0.811579	0.999921	0.76644	1.32744	0.026896
>sp	P46379	BAG6_HUMAN Large proline-rich protein BAG6 OS=Homo sapiens OX=9606 GN=BAG6 PE=1 SV=2	1.18689	1.26337	0.971724	0.776557	0.869581	0.931874	1.32737	0.0458145
>sp	P61106	RAB14_HUMAN Ras-related protein Rab-14 OS=Homo sapiens OX=9606 GN=RAB14 PE=1 SV=4	1.22783	1.10852	1.08563	0.924999	0.870503	0.782516	1.32737	0.0096892
>sp	Q8TEQ6	GEMI5_HUMAN Gem-associated protein 5 OS=Homo sapiens OX=9606 GN=GEMIN5 PE=1 SV=3	1.2886	1.16861	0.963197	0.902683	0.757343	0.919564	1.32595	0.0604565
>sp	A8MXV4	NUD19_HUMAN Nucleoside diphosphate-linked moiety X motif 19 OS=Homo sapiens OX=9606 GN=NUDT19 PE=1 SV=1	1.29709	0.92104	1.20218	1.02945	0.77764	0.772595	1.32586	0.118196
>sp	Q15042	RB3GP_HUMAN Rab3 GTPase-activating protein catalytic subunit OS=Homo sapiens OX=9606 GN=RAB3GAP1 PE=1 SV=3	1.00625	1.48796	0.925827	1.06323	0.719874	0.796859	1.32562	0.241837
>sp	Q96G01	BICD1_HUMAN Protein bicaudal D homolog 1 OS=Homo sapiens OX=9606 GN=BICD1 PE=1 SV=3	1.2995	0.907595	1.21251	0.849165	0.784436	0.946796	1.32522	0.0938971
>sp	Q9C0J8	WDR33_HUMAN pre-mRNA 3' end processing protein WDR33 OS=Homo sapiens OX=9606 GN=WDR33 PE=1 SV=2	1.10721	1.48327	0.828981	0.920572	0.954088	0.70588	1.32509	0.244066
>sp	P40818	UBP8_HUMAN Ubiquitin carboxyl-terminal hydrolase 8 OS=Homo sapiens OX=9606 GN=USP8 PE=1 SV=1	1.19499	1.14731	1.07704	0.421063	1.00902	1.15058	1.32499	0.283668
>sp	Q8NBM4	UBAC2_HUMAN Ubiquitin-associated domain-containing protein 2 OS=Homo sapiens OX=9606 GN=UBAC2 PE=1 SV=1	1.46856	1.11193	0.838598	0.94221	0.885957	0.752737	1.32477	0.217034
>sp	Q9Y265	RUVB1_HUMAN RuvB-like 1 OS=Homo sapiens OX=9606 GN=RUVBL1 PE=1 SV=1	1.19333	1.18358	1.042	0.800698	0.825778	0.954608	1.3246	0.0149832
>sp	Q9NYP7	ELOV5_HUMAN Elongation of very long chain fatty acids protein 5 OS=Homo sapiens OX=9606 GN=ELOVL5 PE=1 SV=1	1.1592	1.21049	1.04913	0.8949	0.956128	0.730147	1.32452	0.027754
>sp	O75175	CNOT3_HUMAN CCR4-NOT transcription complex subunit 3 OS=Homo sapiens OX=9606 GN=CNOT3 PE=1 SV=1	1.24019	1.03775	1.14067	0.610706	0.661118	1.30956	1.32433	0.296214
>sp	P63244	RACK1_HUMAN Receptor of activated protein C kinase 1 OS=Homo sapiens OX=9606 GN=RACK1 PE=1 SV=3	1.11003	1.11539	1.19312	0.724672	0.764876	1.09191	1.32426	0.0795693
>sp	Q13045	FLII_HUMAN Protein flightless-1 homolog OS=Homo sapiens OX=9606 GN=FLII PE=1 SV=2	1.29955	1.10253	1.01619	0.780849	0.868785	0.932094	1.32402	0.0421026
>sp	Q96AG4	LRC59_HUMAN Leucine-rich repeat-containing protein 59 OS=Homo sapiens OX=9606 GN=LRRC59 PE=1 SV=1	1.28195	1.10964	1.02662	1.02473	0.87501	0.682049	1.32397	0.0886195
>sp	Q92620	PRP16_HUMAN Pre-mRNA-splicing factor ATP-dependent RNA helicase PRP16 OS=Homo sapiens OX=9606 GN=DHX38 PE=1 SV=2	1.29143	1.14994	0.976648	0.855103	0.967609	0.759267	1.3238	0.0630686
>sp	Q9H0U3	MAGT1_HUMAN Magnesium transporter protein 1 OS=Homo sapiens OX=9606 GN=MAGT1 PE=1 SV=1	1.21017	0.986294	1.22126	0.931565	0.866079	0.784636	1.32353	0.0335056
>sp	P98194	AT2C1_HUMAN Calcium-transporting ATPase type 2C member 1 OS=Homo sapiens OX=9606 GN=ATP2C1 PE=1 SV=3	1.16782	1.09632	1.1534	0.938115	0.877556	0.766797	1.32336	0.00703895
>sp	Q6R327	RICTR_HUMAN Rapamycin-insensitive companion of mTOR OS=Homo sapiens OX=9606 GN=RICTOR PE=1 SV=1	1.3201	1.07446	1.02289	0.526401	0.921999	1.13415	1.32328	0.237062
>sp	Q5T4S7	UBR4_HUMAN E3 ubiquitin-protein ligase UBR4 OS=Homo sapiens OX=9606 GN=UBR4 PE=1 SV=1	1.13626	1.20858	1.07239	0.735327	0.94808	0.899355	1.32309	0.0210582
>sp	Q6UW63	PLGT2_HUMAN Protein O-glucosyltransferase 2 OS=Homo sapiens OX=9606 GN=KDELC1 PE=1 SV=1	1.30933	0.995587	1.11113	0.926429	0.804487	0.853037	1.32202	0.0476493
>sp	O00178	GTPB1_HUMAN GTP-binding protein 1 OS=Homo sapiens OX=9606 GN=GTPBP1 PE=1 SV=3	1.25038	1.06806	1.09721	0.739748	0.802951	1.04165	1.32166	0.0621467
>sp	Q92615	LAR4B_HUMAN La-related protein 4B OS=Homo sapiens OX=9606 GN=LARP4B PE=1 SV=3	1.42782	1.01857	0.969003	0.479623	0.378697	1.7263	1.32143	0.577321
>sp	Q9Y315	DEOC_HUMAN Deoxyribose-phosphate aldolase OS=Homo sapiens OX=9606 GN=DERA PE=1 SV=2	1.26366	1.25815	0.893498	0.837784	1.05544	0.691472	1.32136	0.162228
>sp	Q9Y6E0	STK24_HUMAN Serine/threonine-protein kinase 24 OS=Homo sapiens OX=9606 GN=STK24 PE=1 SV=1	1.42547	1.15182	0.837778	0.81995	0.756684	1.0083	1.32115	0.210732
>sp	Q96JQ2	CLMN_HUMAN Calmin OS=Homo sapiens OX=9606 GN=CLMN PE=1 SV=1	1.25659	0.915592	1.24261	0.728259	0.996206	0.860743	1.3209	0.111087
>sp	O14828	SCAM3_HUMAN Secretory carrier-associated membrane protein 3 OS=Homo sapiens OX=9606 GN=SCAMP3 PE=1 SV=3	1.26593	1.11894	1.02892	0.966159	0.859187	0.760869	1.31999	0.0387565
>sp	P50991	TCPD_HUMAN T-complex protein 1 subunit delta OS=Homo sapiens OX=9606 GN=CCT4 PE=1 SV=4	1.31899	1.12828	0.966214	0.785507	0.966255	0.834752	1.31972	0.0751796
>sp	Q9BVS4	RIOK2_HUMAN Serine/threonine-protein kinase RIO2 OS=Homo sapiens OX=9606 GN=RIOK2 PE=1 SV=2	0.899098	1.21359	1.30056	0.612314	1.07485	0.899577	1.31952	0.204217
>sp	Q96AA3	RFT1_HUMAN Protein RFT1 homolog OS=Homo sapiens OX=9606 GN=RFT1 PE=1 SV=1	1.30556	1.01117	1.09647	0.963034	0.839677	0.784081	1.31947	0.0543446
>sp	Q9Y383	LC7L2_HUMAN Putative RNA-binding protein Luc7-like 2 OS=Homo sapiens OX=9606 GN=LUC7L2 PE=1 SV=2	1.03228	0.990781	1.38906	0.663148	0.847575	1.07716	1.3185	0.189736
>sp	Q9NWT1	PK1IP_HUMAN p21-activated protein kinase-interacting protein 1 OS=Homo sapiens OX=9606 GN=PAK1IP1 PE=1 SV=2	0.994726	1.50864	0.908508	0.492099	0.648627	1.4474	1.31828	0.476763
>sp	Q92621	NU205_HUMAN Nuclear pore complex protein Nup205 OS=Homo sapiens OX=9606 GN=NUP205 PE=1 SV=3	1.01198	1.22192	1.17767	0.940948	0.90351	0.743968	1.31801	0.0354986
>sp	P11388	TOP2A_HUMAN DNA topoisomerase 2-alpha OS=Homo sapiens OX=9606 GN=TOP2A PE=1 SV=3	0.957076	1.27493	1.17735	0.817897	0.842404	0.930347	1.31602	0.0525181
>sp	Q99832	TCPH_HUMAN T-complex protein 1 subunit eta OS=Homo sapiens OX=9606 GN=CCT7 PE=1 SV=2	1.30727	1.14735	0.954655	0.803097	0.941995	0.845632	1.31596	0.0680245
>sp	Q13144	EI2BE_HUMAN Translation initiation factor eIF-2B subunit epsilon OS=Homo sapiens OX=9606 GN=EIF2B5 PE=1 SV=3	1.27312	1.22491	0.911016	0.842078	1.03061	0.71826	1.31575	0.133925
>sp	Q9Y5Z9	UBIA1_HUMAN UbiA prenyltransferase domain-containing protein 1 OS=Homo sapiens OX=9606 GN=UBIAD1 PE=1 SV=1	1.28088	1.15213	0.975481	1.02083	0.879901	0.690779	1.31525	0.104837
>sp	Q9NXN4	GDAP2_HUMAN Ganglioside-induced differentiation-associated protein 2 OS=Homo sapiens OX=9606 GN=GDAP2 PE=1 SV=1	1.47252	0.919159	1.01673	0.622421	0.624963	1.34421	1.31518	0.407624
>sp	P78406	RAE1L_HUMAN mRNA export factor OS=Homo sapiens OX=9606 GN=RAE1 PE=1 SV=1	1.13956	1.29638	0.97233	0.792422	0.88255	0.916754	1.31506	0.053845
>sp	Q6IAA8	LTOR1_HUMAN Ragulator complex protein LAMTOR1 OS=Homo sapiens OX=9606 GN=LAMTOR1 PE=1 SV=2	1.09915	1.21464	1.09322	0.860027	0.844359	0.888601	1.31393	0.00285095
>sp	Q8N565	MREG_HUMAN Melanoregulin OS=Homo sapiens OX=9606 GN=MREG PE=1 SV=1	1.10162	1.16124	1.14387	0.826594	0.847264	0.919414	1.31368	0.00122934
>sp	O95758	PTBP3_HUMAN Polypyrimidine tract-binding protein 3 OS=Homo sapiens OX=9606 GN=PTBP3 PE=1 SV=2	1.36121	1.19614	0.848918	0.83262	0.85615	0.904955	1.31328	0.150304
>sp	Q969H8	MYDGF_HUMAN Myeloid-derived growth factor OS=Homo sapiens OX=9606 GN=MYDGF PE=1 SV=1	1.30222	0.935105	1.16873	0.989859	0.959742	0.644342	1.31308	0.153627
>sp	Q08431	MFGM_HUMAN Lactadherin OS=Homo sapiens OX=9606 GN=MFGE8 PE=1 SV=3	1.08729	0.998543	1.32014	0.869496	0.901967	0.822557	1.31301	0.051679
>sp	P06493	CDK1_HUMAN Cyclin-dependent kinase 1 OS=Homo sapiens OX=9606 GN=CDK1 PE=1 SV=3	1.12031	0.954746	1.33076	0.712406	0.791017	1.09076	1.31287	0.163049
>sp	Q9NQT8	KI13B_HUMAN Kinesin-like protein KIF13B OS=Homo sapiens OX=9606 GN=KIF13B PE=1 SV=2	1.36124	1.19704	0.847384	0.746647	0.928648	0.919036	1.31274	0.171702
>sp	Q96GQ5	RUS1_HUMAN RUS1 family protein C16orf58 OS=Homo sapiens OX=9606 GN=C16orf58 PE=1 SV=2	1.18817	1.01479	1.20224	0.942674	0.973038	0.679091	1.31231	0.0718791
>sp	O75663	TIPRL_HUMAN TIP41-like protein OS=Homo sapiens OX=9606 GN=TIPRL PE=1 SV=2	1.19779	1.41565	0.790637	0.82757	1.02628	0.742066	1.31132	0.252387
>sp	Q12768	WASC5_HUMAN WASH complex subunit 5 OS=Homo sapiens OX=9606 GN=WASHC5 PE=1 SV=1	1.00516	0.995467	1.40334	0.743414	0.813825	1.03879	1.31122	0.170131
>sp	Q86UL3	GPAT4_HUMAN Glycerol-3-phosphate acyltransferase 4 OS=Homo sapiens OX=9606 GN=GPAT4 PE=1 SV=1	1.25878	1.05358	1.0908	0.93704	0.85284	0.806964	1.3105	0.021851
>sp	Q9NUV9	GIMA4_HUMAN GTPase IMAP family member 4 OS=Homo sapiens OX=9606 GN=GIMAP4 PE=1 SV=1	0.904934	1.5561	0.941256	0.781739	1.10859	0.707381	1.30973	0.334413
>sp	P27816	MAP4_HUMAN Microtubule-associated protein 4 OS=Homo sapiens OX=9606 GN=MAP4 PE=1 SV=3	1.54914	0.945508	0.906525	0.572828	0.574035	1.45196	1.30873	0.497901
>sp	P13647	K2C5_HUMAN Keratin, type II cytoskeletal 5 OS=Homo sapiens OX=9606 GN=KRT5 PE=1 SV=3	1.67316	0.789204	0.938291	0.801632	0.980209	0.817504	1.30827	0.392771
>sp	Q9BVK6	TMED9_HUMAN Transmembrane emp24 domain-containing protein 9 OS=Homo sapiens OX=9606 GN=TMED9 PE=1 SV=2	1.20708	0.986918	1.2058	0.929963	0.892969	0.77727	1.30751	0.0367914
>sp	Q9UKV5	AMFR_HUMAN E3 ubiquitin-protein ligase AMFR OS=Homo sapiens OX=9606 GN=AMFR PE=1 SV=2	1.31262	1.05703	1.02818	0.8967	0.942945	0.762522	1.30577	0.0655217
>sp	Q9Y4P3	TBL2_HUMAN Transducin beta-like protein 2 OS=Homo sapiens OX=9606 GN=TBL2 PE=1 SV=1	1.25391	1.07052	1.07204	1.01486	0.909791	0.678878	1.30456	0.0856923
>sp	Q8N3P4	VPS8_HUMAN Vacuolar protein sorting-associated protein 8 homolog OS=Homo sapiens OX=9606 GN=VPS8 PE=1 SV=3	1.30021	1.04171	1.0533	0.808217	1.07132	0.725246	1.30346	0.120929
>sp	P49368	TCPG_HUMAN T-complex protein 1 subunit gamma OS=Homo sapiens OX=9606 GN=CCT3 PE=1 SV=4	1.31343	1.16542	0.916173	0.818191	0.946533	0.840249	1.30329	0.0979985
>sp	Q9H0V9	LMA2L_HUMAN VIP36-like protein OS=Homo sapiens OX=9606 GN=LMAN2L PE=1 SV=1	1.11806	1.05644	1.2201	0.969046	0.893564	0.742797	1.3029	0.0324743
>sp	Q92896	GSLG1_HUMAN Golgi apparatus protein 1 OS=Homo sapiens OX=9606 GN=GLG1 PE=1 SV=2	1.11908	1.20541	1.06962	0.879644	0.961799	0.764454	1.30247	0.0195602
>sp	Q14CX7	NAA25_HUMAN N-alpha-acetyltransferase 25, NatB auxiliary subunit OS=Homo sapiens OX=9606 GN=NAA25 PE=1 SV=1	1.26236	1.0455	1.085	0.661365	0.798483	1.14729	1.30137	0.17545
>sp	Q92878	RAD50_HUMAN DNA repair protein RAD50 OS=Homo sapiens OX=9606 GN=RAD50 PE=1 SV=1	1.17345	1.05093	1.16788	0.743621	0.811315	1.0528	1.30084	0.062358
>sp	O15173	PGRC2_HUMAN Membrane-associated progesterone receptor component 2 OS=Homo sapiens OX=9606 GN=PGRMC2 PE=1 SV=1	1.17994	1.03165	1.18007	0.929495	0.869377	0.809465	1.30032	0.0124067
>sp	P04406	G3P_HUMAN Glyceraldehyde-3-phosphate dehydrogenase OS=Homo sapiens OX=9606 GN=GAPDH PE=1 SV=3	1.26309	1.31128	0.816577	0.821361	0.890043	0.89765	1.29968	0.177251
>sp	Q92968	PEX13_HUMAN Peroxisomal membrane protein PEX13 OS=Homo sapiens OX=9606 GN=PEX13 PE=1 SV=2	1.22983	1.03768	1.12287	0.944092	0.889708	0.775823	1.29918	0.0250284
>sp	Q96Q15	SMG1_HUMAN Serine/threonine-protein kinase SMG1 OS=Homo sapiens OX=9606 GN=SMG1 PE=1 SV=3	1.17015	1.2532	0.965682	0.995494	1.02081	0.594656	1.298	0.185339
>sp	Q9NPI6	DCP1A_HUMAN mRNA-decapping enzyme 1A OS=Homo sapiens OX=9606 GN=DCP1A PE=1 SV=3	1.24899	1.00119	1.13885	0.769033	1.03866	0.803281	1.298	0.0796721
>sp	O95067	CCNB2_HUMAN G2/mitotic-specific cyclin-B2 OS=Homo sapiens OX=9606 GN=CCNB2 PE=1 SV=1	1.09112	1.2895	1.00823	0.848241	0.805317	0.957603	1.29783	0.052459
>sp	P60891	PRPS1_HUMAN Ribose-phosphate pyrophosphokinase 1 OS=Homo sapiens OX=9606 GN=PRPS1 PE=1 SV=2	1.1631	1.46119	0.764006	0.699709	1.13183	0.780171	1.29735	0.344391
>sp	Q96BM9	ARL8A_HUMAN ADP-ribosylation factor-like protein 8A OS=Homo sapiens OX=9606 GN=ARL8A PE=1 SV=1	1.03054	1.15611	1.20161	0.89706	1.05723	0.657449	1.29732	0.111041
>sp	O43752	STX6_HUMAN Syntaxin-6 OS=Homo sapiens OX=9606 GN=STX6 PE=1 SV=1	1.33989	1.15777	0.889909	0.870902	0.878103	0.863426	1.29671	0.119331
>sp	Q9UQE7	SMC3_HUMAN Structural maintenance of chromosomes protein 3 OS=Homo sapiens OX=9606 GN=SMC3 PE=1 SV=2	1.19498	1.17644	1.01587	0.720503	0.748339	1.14386	1.29648	0.156145
>sp	P62906	RL10A_HUMAN 60S ribosomal protein L10a OS=Homo sapiens OX=9606 GN=RPL10A PE=1 SV=2	1.15572	1.12916	1.10221	0.835444	0.895801	0.88167	1.29629	0.000416773
>sp	P08237	PFKAM_HUMAN ATP-dependent 6-phosphofructokinase, muscle type OS=Homo sapiens OX=9606 GN=PFKM PE=1 SV=2	1.24971	1.12156	1.01577	0.642442	0.971078	0.999439	1.29625	0.124451
>sp	Q9UKF6	CPSF3_HUMAN Cleavage and polyadenylation specificity factor subunit 3 OS=Homo sapiens OX=9606 GN=CPSF3 PE=1 SV=1	1.17327	1.31348	0.898802	0.815884	0.924385	0.874178	1.29494	0.110443
>sp	O75891	AL1L1_HUMAN Cytosolic 10-formyltetrahydrofolate dehydrogenase OS=Homo sapiens OX=9606 GN=ALDH1L1 PE=1 SV=2	1.13184	1.15675	1.09646	1.04166	0.904307	0.668984	1.2945	0.0803225
>sp	Q9NXW2	DJB12_HUMAN DnaJ homolog subfamily B member 12 OS=Homo sapiens OX=9606 GN=DNAJB12 PE=1 SV=5	1.23557	1.04473	1.10455	0.851465	0.842047	0.92164	1.29432	0.0141621
>sp	P62244	RS15A_HUMAN 40S ribosomal protein S15a OS=Homo sapiens OX=9606 GN=RPS15A PE=1 SV=2	1.19901	1.02801	1.15663	0.754533	0.896798	0.965024	1.29327	0.0336844
>sp	Q9Y2T2	AP3M1_HUMAN AP-3 complex subunit mu-1 OS=Homo sapiens OX=9606 GN=AP3M1 PE=1 SV=1	1.11999	1.15692	1.10607	0.865876	0.984969	0.766175	1.29268	0.0171644
>sp	O95425	SVIL_HUMAN Supervillin OS=Homo sapiens OX=9606 GN=SVIL PE=1 SV=2	1.07981	0.905813	1.39722	0.910912	0.753864	0.952381	1.29256	0.17726
>sp	P57772	SELB_HUMAN Selenocysteine-specific elongation factor OS=Homo sapiens OX=9606 GN=EEFSEC PE=1 SV=4	1.29048	0.924956	1.16723	0.764988	0.776769	1.07557	1.29241	0.159485
>sp	P33176	KINH_HUMAN Kinesin-1 heavy chain OS=Homo sapiens OX=9606 GN=KIF5B PE=1 SV=1	1.28981	1.11424	0.978453	0.739705	0.902441	0.975345	1.29227	0.088741
>sp	Q9NRW7	VPS45_HUMAN Vacuolar protein sorting-associated protein 45 OS=Homo sapiens OX=9606 GN=VPS45 PE=1 SV=1	1.27	1.13397	0.978454	0.91473	0.934988	0.767853	1.2922	0.0622004
>sp	O14656	TOR1A_HUMAN Torsin-1A OS=Homo sapiens OX=9606 GN=TOR1A PE=1 SV=1	1.24862	0.969438	1.16404	1.01638	0.894375	0.707142	1.29191	0.10536
>sp	Q9HCU5	PREB_HUMAN Prolactin regulatory element-binding protein OS=Homo sapiens OX=9606 GN=PREB PE=1 SV=2	1.25216	1.04477	1.0848	0.977552	0.879738	0.760975	1.29159	0.0462466
>sp	P62857	RS28_HUMAN 40S ribosomal protein S28 OS=Homo sapiens OX=9606 GN=RPS28 PE=1 SV=1	1.19805	0.948863	1.23442	0.591437	0.562578	1.46465	1.29124	0.457293
>sp	P60520	GBRL2_HUMAN Gamma-aminobutyric acid receptor-associated protein-like 2 OS=Homo sapiens OX=9606 GN=GABARAPL2 PE=1 SV=1	1.17944	1.10043	1.10137	0.862915	0.840554	0.915295	1.29116	0.00176858
>sp	P50402	EMD_HUMAN Emerin OS=Homo sapiens OX=9606 GN=EMD PE=1 SV=1	1.29692	1.04818	1.03588	0.96909	0.847277	0.802648	1.29094	0.0614448
>sp	Q9NRA0	SPHK2_HUMAN Sphingosine kinase 2 OS=Homo sapiens OX=9606 GN=SPHK2 PE=1 SV=2	1.20782	1.05355	1.118	0.84125	0.977882	0.801487	1.28954	0.0221609
>sp	Q9UG63	ABCF2_HUMAN ATP-binding cassette sub-family F member 2 OS=Homo sapiens OX=9606 GN=ABCF2 PE=1 SV=2	1.08388	1.23529	1.05994	0.832285	0.833499	0.9551	1.2893	0.0208868
>sp	Q99567	NUP88_HUMAN Nuclear pore complex protein Nup88 OS=Homo sapiens OX=9606 GN=NUP88 PE=1 SV=2	1.16245	1.13393	1.08258	0.894565	0.889493	0.836989	1.28916	0.00105374
>sp	O00567	NOP56_HUMAN Nucleolar protein 56 OS=Homo sapiens OX=9606 GN=NOP56 PE=1 SV=4	0.893486	1.66301	0.820429	0.947969	0.9958	0.679306	1.28739	0.430621
>sp	A5YKK6	CNOT1_HUMAN CCR4-NOT transcription complex subunit 1 OS=Homo sapiens OX=9606 GN=CNOT1 PE=1 SV=2	1.1984	1.02293	1.15534	0.772045	0.80969	1.04159	1.28717	0.0650058
>sp	Q9P253	VPS18_HUMAN Vacuolar protein sorting-associated protein 18 homolog OS=Homo sapiens OX=9606 GN=VPS18 PE=1 SV=2	1.15719	1.05954	1.15909	0.734505	0.851224	1.03846	1.28642	0.0567948
>sp	Q9NPA0	EMC7_HUMAN ER membrane protein complex subunit 7 OS=Homo sapiens OX=9606 GN=EMC7 PE=1 SV=1	1.15171	0.980764	1.24192	1.03674	0.868463	0.720405	1.28519	0.104421
>sp	Q9UBV2	SE1L1_HUMAN Protein sel-1 homolog 1 OS=Homo sapiens OX=9606 GN=SEL1L PE=1 SV=3	1.19267	1.01298	1.16636	0.97177	0.84628	0.809936	1.28312	0.0290708
>sp	Q14232	EI2BA_HUMAN Translation initiation factor eIF-2B subunit alpha OS=Homo sapiens OX=9606 GN=EIF2B1 PE=1 SV=1	1.18144	1.13513	1.05367	0.90886	1.03487	0.686029	1.28158	0.0854812
>sp	P10644	KAP0_HUMAN cAMP-dependent protein kinase type I-alpha regulatory subunit OS=Homo sapiens OX=9606 GN=PRKAR1A PE=1 SV=1	1.23469	1.16361	0.970911	0.996743	0.861016	0.773027	1.28069	0.0736648
>sp	Q8NBP0	TTC13_HUMAN Tetratricopeptide repeat protein 13 OS=Homo sapiens OX=9606 GN=TTC13 PE=2 SV=3	1.22515	0.943767	1.20012	0.86611	0.927552	0.837308	1.28053	0.0585713
>sp	Q9BVG4	PBDC1_HUMAN Protein PBDC1 OS=Homo sapiens OX=9606 GN=PBDC1 PE=1 SV=1	1.37454	1.14004	0.854097	0.546271	0.400339	1.68471	1.28023	0.600609
>sp	O75694	NU155_HUMAN Nuclear pore complex protein Nup155 OS=Homo sapiens OX=9606 GN=NUP155 PE=1 SV=1	0.986748	1.15499	1.22637	0.901856	0.898608	0.831423	1.27973	0.0302868
>sp	P18031	PTN1_HUMAN Tyrosine-protein phosphatase non-receptor type 1 OS=Homo sapiens OX=9606 GN=PTPN1 PE=1 SV=1	1.17536	1.07249	1.11927	0.977502	0.936849	0.71853	1.27887	0.0461712
>sp	Q9BWH2	FUND2_HUMAN FUN14 domain-containing protein 2 OS=Homo sapiens OX=9606 GN=FUNDC2 PE=1 SV=2	0.992777	1.50301	0.871228	0.811695	0.830016	0.991272	1.27878	0.291996
>sp	Q96QK1	VPS35_HUMAN Vacuolar protein sorting-associated protein 35 OS=Homo sapiens OX=9606 GN=VPS35 PE=1 SV=2	1.14749	1.05443	1.16447	0.784292	0.845837	1.00349	1.27824	0.0295265
>sp	Q6RFH5	WDR74_HUMAN WD repeat-containing protein 74 OS=Homo sapiens OX=9606 GN=WDR74 PE=1 SV=1	1.01448	1.47808	0.872216	0.837781	0.929208	0.868231	1.27685	0.258712
>sp	P26358	DNMT1_HUMAN DNA (cytosine-5)-methyltransferase 1 OS=Homo sapiens OX=9606 GN=DNMT1 PE=1 SV=2	1.19503	1.2956	0.873593	0.793504	0.958416	0.88385	1.27637	0.148516
>sp	Q9UH65	SWP70_HUMAN Switch-associated protein 70 OS=Homo sapiens OX=9606 GN=SWAP70 PE=1 SV=1	1.46252	0.674482	1.2272	0.700892	0.804146	1.13077	1.27634	0.414737
>sp	Q14240	IF4A2_HUMAN Eukaryotic initiation factor 4A-II OS=Homo sapiens OX=9606 GN=EIF4A2 PE=1 SV=2	1.201	0.94894	1.21359	0.585508	0.729073	1.32189	1.27577	0.372019
>sp	O95573	ACSL3_HUMAN Long-chain-fatty-acid--CoA ligase 3 OS=Homo sapiens OX=9606 GN=ACSL3 PE=1 SV=3	1.21268	1.10904	1.04167	1.03879	0.948858	0.648951	1.27566	0.131156
>sp	Q58EX2	SDK2_HUMAN Protein sidekick-2 OS=Homo sapiens OX=9606 GN=SDK2 PE=1 SV=3	1.27169	0.979668	1.112	0.933784	1.0178	0.685058	1.27562	0.137666
>sp	P18124	RL7_HUMAN 60S ribosomal protein L7 OS=Homo sapiens OX=9606 GN=RPL7 PE=1 SV=1	1.09547	1.21756	1.04848	0.935891	0.890358	0.812244	1.27403	0.0177235
>sp	P84085	ARF5_HUMAN ADP-ribosylation factor 5 OS=Homo sapiens OX=9606 GN=ARF5 PE=1 SV=2	1.07739	1.03641	1.24749	0.638669	0.857718	1.14233	1.27383	0.2055
>sp	Q9NVJ2	ARL8B_HUMAN ADP-ribosylation factor-like protein 8B OS=Homo sapiens OX=9606 GN=ARL8B PE=1 SV=1	1.01427	1.14058	1.20628	0.943688	1.04543	0.649756	1.2737	0.140698
>sp	Q9Y320	TMX2_HUMAN Thioredoxin-related transmembrane protein 2 OS=Homo sapiens OX=9606 GN=TMX2 PE=1 SV=1	1.16591	1.17106	1.02352	1.05108	0.902653	0.685777	1.27315	0.108245
>sp	Q9NUQ8	ABCF3_HUMAN ATP-binding cassette sub-family F member 3 OS=Homo sapiens OX=9606 GN=ABCF3 PE=1 SV=2	1.28668	1.1679	0.905808	0.734054	0.741288	1.16427	1.27306	0.255818
>sp	O43633	CHM2A_HUMAN Charged multivesicular body protein 2a OS=Homo sapiens OX=9606 GN=CHMP2A PE=1 SV=1	1.01859	1.09688	1.24339	0.733284	0.789909	1.11795	1.27174	0.155264
>sp	Q8N131	PORIM_HUMAN Porimin OS=Homo sapiens OX=9606 GN=TMEM123 PE=1 SV=1	1.28104	1.13056	0.946255	0.93241	0.92562	0.78412	1.27088	0.0921602
>sp	P27708	PYR1_HUMAN CAD protein OS=Homo sapiens OX=9606 GN=CAD PE=1 SV=3	1.18312	1.09149	1.08254	0.759759	1.01875	0.864328	1.27028	0.043647
>sp	P42785	PCP_HUMAN Lysosomal Pro-X carboxypeptidase OS=Homo sapiens OX=9606 GN=PRCP PE=1 SV=1	1.11676	0.942171	1.29821	0.987956	0.905707	0.749196	1.27027	0.128102
>sp	Q8WVM8	SCFD1_HUMAN Sec1 family domain-containing protein 1 OS=Homo sapiens OX=9606 GN=SCFD1 PE=1 SV=4	1.22261	1.10152	1.03223	0.946243	0.846053	0.851346	1.2696	0.0210968
>sp	Q6PJI9	WDR59_HUMAN GATOR complex protein WDR59 OS=Homo sapiens OX=9606 GN=WDR59 PE=1 SV=2	0.980009	1.16349	1.21129	0.759122	0.956011	0.930078	1.26825	0.0650974
>sp	P20645	MPRD_HUMAN Cation-dependent mannose-6-phosphate receptor OS=Homo sapiens OX=9606 GN=M6PR PE=1 SV=1	1.15326	1.09249	1.10901	0.931011	0.81686	0.897372	1.26822	0.00353311
>sp	P51571	SSRD_HUMAN Translocon-associated protein subunit delta OS=Homo sapiens OX=9606 GN=SSR4 PE=1 SV=1	1.16647	1.02137	1.16663	1.04089	0.957103	0.647536	1.26798	0.141015
>sp	O75475	PSIP1_HUMAN PC4 and SFRS1-interacting protein OS=Homo sapiens OX=9606 GN=PSIP1 PE=1 SV=1	1.10035	1.04783	1.20546	0.804003	0.933027	0.909334	1.26726	0.0180642
>sp	P20290	BTF3_HUMAN Transcription factor BTF3 OS=Homo sapiens OX=9606 GN=BTF3 PE=1 SV=1	1.28886	0.880001	1.18447	0.482508	0.435122	1.72904	1.267	0.621572
>sp	P27824	CALX_HUMAN Calnexin OS=Homo sapiens OX=9606 GN=CANX PE=1 SV=2	1.22548	1.02579	1.10196	1.00892	0.89546	0.742389	1.26692	0.071547
>sp	Q9NXE4	NSMA3_HUMAN Sphingomyelin phosphodiesterase 4 OS=Homo sapiens OX=9606 GN=SMPD4 PE=1 SV=3	1.15553	1.08706	1.1104	0.912446	0.903601	0.830965	1.26671	0.00197891
>sp	P51991	ROA3_HUMAN Heterogeneous nuclear ribonucleoprotein A3 OS=Homo sapiens OX=9606 GN=HNRNPA3 PE=1 SV=2	1.11119	1.3809	0.859903	0.804661	0.831915	1.01143	1.26586	0.225281
>sp	Q8NFH5	NUP35_HUMAN Nucleoporin NUP35 OS=Homo sapiens OX=9606 GN=NUP35 PE=1 SV=1	1.0575	1.33937	0.955008	0.931525	0.869332	0.847266	1.26576	0.116925
>sp	Q12904	AIMP1_HUMAN Aminoacyl tRNA synthase complex-interacting multifunctional protein 1 OS=Homo sapiens OX=9606 GN=AIMP1 PE=1 SV=2	1.31021	0.993785	1.04709	0.75044	0.889921	1.00855	1.26508	0.129811
>sp	A0AV96	RBM47_HUMAN RNA-binding protein 47 OS=Homo sapiens OX=9606 GN=RBM47 PE=1 SV=2	0.982539	1.42956	0.938875	0.881804	1.00732	0.759899	1.26498	0.246005
>sp	P22570	ADRO_HUMAN NADPH:adrenodoxin oxidoreductase, mitochondrial OS=Homo sapiens OX=9606 GN=FDXR PE=1 SV=3	0.699666	1.16864	1.48241	0.772268	1.09185	0.785156	1.26477	0.403068
>sp	Q8TEM1	PO210_HUMAN Nuclear pore membrane glycoprotein 210 OS=Homo sapiens OX=9606 GN=NUP210 PE=1 SV=3	1.08764	0.971263	1.29162	0.895416	0.849873	0.904191	1.26459	0.069953
>sp	Q9Y5U9	IR3IP_HUMAN Immediate early response 3-interacting protein 1 OS=Homo sapiens OX=9606 GN=IER3IP1 PE=1 SV=1	1.0303	1.30975	1.01033	1.0704	1.02747	0.551754	1.26447	0.291177
>sp	Q10567	AP1B1_HUMAN AP-1 complex subunit beta-1 OS=Homo sapiens OX=9606 GN=AP1B1 PE=1 SV=2	1.16461	1.09576	1.08913	0.775925	1.02763	0.846954	1.26372	0.0415504
>sp	Q14008	CKAP5_HUMAN Cytoskeleton-associated protein 5 OS=Homo sapiens OX=9606 GN=CKAP5 PE=1 SV=3	1.21439	1.14705	0.987605	0.820324	0.898632	0.931999	1.26333	0.036051
>sp	Q96EY8	MMAB_HUMAN Corrinoid adenosyltransferase OS=Homo sapiens OX=9606 GN=MMAB PE=1 SV=1	0.800342	0.872881	1.67447	0.869528	0.895901	0.886879	1.26218	0.454557
>sp	Q9P0T7	TMEM9_HUMAN Transmembrane protein 9 OS=Homo sapiens OX=9606 GN=TMEM9 PE=1 SV=1	1.27848	0.963335	1.10537	0.995494	0.884138	0.773186	1.26175	0.106415
>sp	Q9Y3B6	EMC9_HUMAN ER membrane protein complex subunit 9 OS=Homo sapiens OX=9606 GN=EMC9 PE=1 SV=3	1.37181	1.17519	0.800023	1.15565	0.857049	0.640279	1.26161	0.36122
>sp	Q92466	DDB2_HUMAN DNA damage-binding protein 2 OS=Homo sapiens OX=9606 GN=DDB2 PE=1 SV=1	1.26012	1.07589	1.011	0.649501	0.919358	1.08414	1.26159	0.190736
>sp	P67812	SC11A_HUMAN Signal peptidase complex catalytic subunit SEC11A OS=Homo sapiens OX=9606 GN=SEC11A PE=1 SV=1	1.20591	0.9719	1.1684	0.879448	0.949824	0.824521	1.26091	0.0466214
>sp	Q6NUQ1	RINT1_HUMAN RAD50-interacting protein 1 OS=Homo sapiens OX=9606 GN=RINT1 PE=1 SV=1	1.0871	1.02543	1.23354	0.991091	0.806959	0.855871	1.26081	0.0493389
>sp	Q01968	OCRL_HUMAN Inositol polyphosphate 5-phosphatase OCRL-1 OS=Homo sapiens OX=9606 GN=OCRL PE=1 SV=3	1.09432	1.06486	1.18675	0.717056	0.859499	1.07751	1.26069	0.10643
>sp	Q14249	NUCG_HUMAN Endonuclease G, mitochondrial OS=Homo sapiens OX=9606 GN=ENDOG PE=1 SV=4	0.986987	1.12616	1.23277	0.744515	0.95251	0.957055	1.26067	0.0821498
>sp	Q86U90	YRDC_HUMAN YrdC domain-containing protein, mitochondrial OS=Homo sapiens OX=9606 GN=YRDC PE=1 SV=1	1.08273	1.0838	1.17932	0.959381	0.7607	0.934071	1.26061	0.0303327
>sp	Q8N1F7	NUP93_HUMAN Nuclear pore complex protein Nup93 OS=Homo sapiens OX=9606 GN=NUP93 PE=1 SV=2	1.00624	1.29349	1.04506	0.929187	0.913424	0.812603	1.25971	0.0770701
>sp	P53582	MAP11_HUMAN Methionine aminopeptidase 1 OS=Homo sapiens OX=9606 GN=METAP1 PE=1 SV=2	1.31199	1.14232	0.889813	0.812047	0.694516	1.14931	1.25915	0.27905
>sp	O43837	IDH3B_HUMAN Isocitrate dehydrogenase [NAD] subunit beta, mitochondrial OS=Homo sapiens OX=9606 GN=IDH3B PE=1 SV=2	0.938741	1.10237	1.30192	0.67232	1.0297	0.954947	1.25821	0.205037
>sp	Q15154	PCM1_HUMAN Pericentriolar material 1 protein OS=Homo sapiens OX=9606 GN=PCM1 PE=1 SV=5	1.34923	1.06581	0.927987	0.859669	0.916129	0.881176	1.25821	0.141522
>sp	Q9BSD7	NTPCR_HUMAN Cancer-related nucleoside-triphosphatase OS=Homo sapiens OX=9606 GN=NTPCR PE=1 SV=1	1.25552	1.04092	1.04588	0.718896	0.854973	1.08381	1.25761	0.14874
>sp	P62263	RS14_HUMAN 40S ribosomal protein S14 OS=Homo sapiens OX=9606 GN=RPS14 PE=1 SV=3	1.12529	0.892784	1.32372	0.653848	0.702206	1.30215	1.25716	0.401254
>sp	O75936	BODG_HUMAN Gamma-butyrobetaine dioxygenase OS=Homo sapiens OX=9606 GN=BBOX1 PE=1 SV=1	1.09273	1.09952	1.14945	0.825245	0.90014	0.932916	1.25708	0.00337224
>sp	Q14444	CAPR1_HUMAN Caprin-1 OS=Homo sapiens OX=9606 GN=CAPRIN1 PE=1 SV=2	1.22429	0.96798	1.14914	0.689266	0.640736	1.32859	1.25684	0.386396
>sp	Q13637	RAB32_HUMAN Ras-related protein Rab-32 OS=Homo sapiens OX=9606 GN=RAB32 PE=1 SV=3	0.990069	1.20194	1.14918	0.863241	0.924541	0.871036	1.25664	0.0268066
>sp	Q15365	PCBP1_HUMAN Poly(rC)-binding protein 1 OS=Homo sapiens OX=9606 GN=PCBP1 PE=1 SV=2	1.16737	1.33126	0.842456	0.840048	0.908452	0.910417	1.25656	0.193099
>sp	Q13501	SQSTM_HUMAN Sequestosome-1 OS=Homo sapiens OX=9606 GN=SQSTM1 PE=1 SV=1	1.21022	1.17166	0.95898	0.805796	0.800026	1.05332	1.25637	0.117788
>sp	Q969R2	OSBP2_HUMAN Oxysterol-binding protein 2 OS=Homo sapiens OX=9606 GN=OSBP2 PE=1 SV=2	1.16643	1.25768	0.916636	1.11088	0.835344	0.713034	1.25627	0.21826
>sp	Q96CS3	FAF2_HUMAN FAS-associated factor 2 OS=Homo sapiens OX=9606 GN=FAF2 PE=1 SV=2	1.19023	1.03952	1.11062	0.941508	0.969919	0.748212	1.25595	0.0507145
>sp	P49327	FAS_HUMAN Fatty acid synthase OS=Homo sapiens OX=9606 GN=FASN PE=1 SV=3	0.994384	1.20613	1.13864	0.888733	0.967748	0.80437	1.25492	0.0446096
>sp	P62820	RAB1A_HUMAN Ras-related protein Rab-1A OS=Homo sapiens OX=9606 GN=RAB1A PE=1 SV=3	1.09858	1.07941	1.16021	0.999285	0.984021	0.678496	1.25411	0.103471
>sp	P78527	PRKDC_HUMAN DNA-dependent protein kinase catalytic subunit OS=Homo sapiens OX=9606 GN=PRKDC PE=1 SV=3	1.15905	1.26159	0.917384	0.719946	0.865675	1.07636	1.25396	0.195881
>sp	Q9NSU2	TREX1_HUMAN Three-prime repair exonuclease 1 OS=Homo sapiens OX=9606 GN=TREX1 PE=1 SV=2	1.29429	1.06835	0.974761	1.07724	0.950703	0.634653	1.25344	0.237835
>sp	Q07020	RL18_HUMAN 60S ribosomal protein L18 OS=Homo sapiens OX=9606 GN=RPL18 PE=1 SV=2	1.13084	0.830641	1.37584	0.746462	0.801907	1.11431	1.25337	0.312707
>sp	Q86V85	GP180_HUMAN Integral membrane protein GPR180 OS=Homo sapiens OX=9606 GN=GPR180 PE=2 SV=1	1.16881	1.02635	1.14213	0.922094	0.890235	0.850381	1.25334	0.00968721
>sp	Q9NR09	BIRC6_HUMAN Baculoviral IAP repeat-containing protein 6 OS=Homo sapiens OX=9606 GN=BIRC6 PE=1 SV=2	1.00525	1.25606	1.07577	0.804394	0.951078	0.907444	1.25317	0.0600195
>sp	Q70EL1	UBP54_HUMAN Inactive ubiquitin carboxyl-terminal hydrolase 54 OS=Homo sapiens OX=9606 GN=USP54 PE=1 SV=4	1.26154	1.10892	0.966326	1.00002	0.627604	1.0356	1.25291	0.223116
>sp	Q9UBB6	NCDN_HUMAN Neurochondrin OS=Homo sapiens OX=9606 GN=NCDN PE=1 SV=1	0.942044	1.35356	1.04101	0.876759	0.920157	0.866469	1.25277	0.147285
>sp	Q8N1F8	S11IP_HUMAN Serine/threonine-protein kinase 11-interacting protein OS=Homo sapiens OX=9606 GN=STK11IP PE=1 SV=4	0.948173	1.06064	1.32747	0.848611	0.910858	0.904247	1.25249	0.121104
>sp	O75367	H2AY_HUMAN Core histone macro-H2A.1 OS=Homo sapiens OX=9606 GN=H2AFY PE=1 SV=4	0.712443	2.09138	0.532101	0.985251	1.0984	0.580432	1.25219	0.687201
>sp	Q8WU90	ZC3HF_HUMAN Zinc finger CCCH domain-containing protein 15 OS=Homo sapiens OX=9606 GN=ZC3H15 PE=1 SV=1	1.36181	1.05539	0.917842	0.628331	0.611149	1.42549	1.25144	0.496525
>sp	Q16658	FSCN1_HUMAN Fascin OS=Homo sapiens OX=9606 GN=FSCN1 PE=1 SV=3	0.963105	1.11592	1.25553	0.903917	0.84732	0.914211	1.25103	0.0623353
>sp	Q08257	QOR_HUMAN Quinone oxidoreductase OS=Homo sapiens OX=9606 GN=CRYZ PE=1 SV=1	1.12195	1.01412	1.1967	0.798319	1.13749	0.731416	1.24953	0.179223
>sp	Q9BZD4	NUF2_HUMAN Kinetochore protein Nuf2 OS=Homo sapiens OX=9606 GN=NUF2 PE=1 SV=2	1.09023	1.09756	1.14442	0.643619	0.991607	1.03256	1.24906	0.149999
>sp	Q8IZA0	K319L_HUMAN Dyslexia-associated protein KIAA0319-like protein OS=Homo sapiens OX=9606 GN=KIAA0319L PE=1 SV=2	1.17882	1.02944	1.1239	0.898368	0.835564	0.933909	1.24901	0.0132812
>sp	Q9NUL5	RYDEN_HUMAN Repressor of yield of DENV protein OS=Homo sapiens OX=9606 GN=RYDEN PE=1 SV=2	1.02961	1.43737	0.865092	0.845424	1.12169	0.700813	1.24893	0.35164
>sp	Q8WWY3	PRP31_HUMAN U4/U6 small nuclear ribonucleoprotein Prp31 OS=Homo sapiens OX=9606 GN=PRPF31 PE=1 SV=2	1.27286	1.10953	0.949203	0.944585	0.957472	0.766358	1.24853	0.119536
>sp	O00203	AP3B1_HUMAN AP-3 complex subunit beta-1 OS=Homo sapiens OX=9606 GN=AP3B1 PE=1 SV=3	1.11246	1.10696	1.11112	0.904566	0.973203	0.791691	1.24765	0.0141172
>sp	O14556	G3PT_HUMAN Glyceraldehyde-3-phosphate dehydrogenase, testis-specific OS=Homo sapiens OX=9606 GN=GAPDHS PE=1 SV=2	1.28609	1.20668	0.837567	0.816619	0.866841	0.986204	1.24747	0.2086
>sp	P61221	ABCE1_HUMAN ATP-binding cassette sub-family E member 1 OS=Homo sapiens OX=9606 GN=ABCE1 PE=1 SV=1	1.17507	1.05436	1.10079	0.743293	0.893581	1.03291	1.24737	0.0722341
>sp	Q9NWS0	PIHD1_HUMAN PIH1 domain-containing protein 1 OS=Homo sapiens OX=9606 GN=PIH1D1 PE=1 SV=1	1.27223	0.906187	1.15172	0.591065	0.778313	1.30049	1.2473	0.407478
>sp	P41250	GARS_HUMAN Glycine--tRNA ligase OS=Homo sapiens OX=9606 GN=GARS PE=1 SV=3	1.15112	0.906331	1.27241	0.795324	0.896619	0.978196	1.24707	0.140697
>sp	Q659C4	LAR1B_HUMAN La-related protein 1B OS=Homo sapiens OX=9606 GN=LARP1B PE=1 SV=2	0.977108	1.32224	1.02954	0.876062	0.890998	0.90405	1.24626	0.111427
>sp	Q15233	NONO_HUMAN Non-POU domain-containing octamer-binding protein OS=Homo sapiens OX=9606 GN=NONO PE=1 SV=4	1.23715	1.11553	0.976199	0.651538	0.814707	1.20487	1.24625	0.291598
>sp	Q14683	SMC1A_HUMAN Structural maintenance of chromosomes protein 1A OS=Homo sapiens OX=9606 GN=SMC1A PE=1 SV=2	1.24898	1.19521	0.884311	0.806392	0.907446	0.95766	1.24593	0.147211
>sp	Q9UBI1	COMD3_HUMAN COMM domain-containing protein 3 OS=Homo sapiens OX=9606 GN=COMMD3 PE=1 SV=1	1.02289	1.01436	1.29022	0.76903	0.979525	0.923979	1.24506	0.118939
>sp	Q9BRP4	PAAF1_HUMAN Proteasomal ATPase-associated factor 1 OS=Homo sapiens OX=9606 GN=PAAF1 PE=1 SV=2	1.0517	0.847356	1.42838	0.687728	0.750827	1.234	1.24504	0.418632
>sp	Q2VPB7	AP5B1_HUMAN AP-5 complex subunit beta-1 OS=Homo sapiens OX=9606 GN=AP5B1 PE=1 SV=4	1.06408	1.10202	1.16132	0.676221	0.945847	1.05052	1.24502	0.130598
>sp	Q08AM6	VAC14_HUMAN Protein VAC14 homolog OS=Homo sapiens OX=9606 GN=VAC14 PE=1 SV=1	1.18041	1.10668	1.0397	0.884914	0.930943	0.857355	1.24449	0.0090334
>sp	P62269	RS18_HUMAN 40S ribosomal protein S18 OS=Homo sapiens OX=9606 GN=RPS18 PE=1 SV=3	1.14137	0.918942	1.26633	0.695715	0.683946	1.2937	1.24437	0.388882
>sp	Q8IYK4	GT252_HUMAN Procollagen galactosyltransferase 2 OS=Homo sapiens OX=9606 GN=COLGALT2 PE=1 SV=1	1.24029	0.807489	1.27837	0.972283	0.831912	0.869651	1.24396	0.237636
>sp	P55268	LAMB2_HUMAN Laminin subunit beta-2 OS=Homo sapiens OX=9606 GN=LAMB2 PE=1 SV=2	1.20156	0.960864	1.16351	0.841654	0.829183	1.00323	1.24377	0.0805551
>sp	Q9UBT2	SAE2_HUMAN SUMO-activating enzyme subunit 2 OS=Homo sapiens OX=9606 GN=UBA2 PE=1 SV=2	1.16329	1.21621	0.946295	0.801829	1.0046	0.867776	1.24365	0.10006
>sp	Q9NNW5	WDR6_HUMAN WD repeat-containing protein 6 OS=Homo sapiens OX=9606 GN=WDR6 PE=1 SV=1	1.32652	0.893145	1.10584	1.04836	0.848485	0.777654	1.24341	0.219179
>sp	Q5SRE5	NU188_HUMAN Nucleoporin NUP188 homolog OS=Homo sapiens OX=9606 GN=NUP188 PE=1 SV=1	1.07218	1.13456	1.11842	0.920722	0.893801	0.86032	1.24312	0.00106369
>sp	O14617	AP3D1_HUMAN AP-3 complex subunit delta-1 OS=Homo sapiens OX=9606 GN=AP3D1 PE=1 SV=1	1.08075	1.16576	1.07835	0.799893	1.093	0.782238	1.24288	0.107628
>sp	P51798	CLCN7_HUMAN H(+)/Cl(-) exchange transporter 7 OS=Homo sapiens OX=9606 GN=CLCN7 PE=1 SV=2	1.07772	0.997794	1.24841	0.885311	0.921558	0.869209	1.24209	0.0459465
>sp	O43776	SYNC_HUMAN Asparagine--tRNA ligase, cytoplasmic OS=Homo sapiens OX=9606 GN=NARS PE=1 SV=1	1.23182	1.08472	1.00723	0.757218	1.07579	0.843212	1.24197	0.135581
>sp	P50914	RL14_HUMAN 60S ribosomal protein L14 OS=Homo sapiens OX=9606 GN=RPL14 PE=1 SV=4	1.17372	0.945516	1.20426	0.753175	0.945875	0.977461	1.24172	0.115546
>sp	P06748	NPM_HUMAN Nucleophosmin OS=Homo sapiens OX=9606 GN=NPM1 PE=1 SV=2	1.36558	1.14204	0.815533	0.56413	0.644248	1.46847	1.24144	0.549733
>sp	O60831	PRAF2_HUMAN PRA1 family protein 2 OS=Homo sapiens OX=9606 GN=PRAF2 PE=1 SV=1	1.21112	1.02503	1.08666	1.04188	0.956546	0.678761	1.24116	0.153856
>sp	Q15125	EBP_HUMAN 3-beta-hydroxysteroid-Delta(8),Delta(7)-isomerase OS=Homo sapiens OX=9606 GN=EBP PE=1 SV=3	1.16801	1.04897	1.1055	1.01428	1.05146	0.611771	1.24088	0.212076
>sp	Q9UBS9	SUCO_HUMAN SUN domain-containing ossification factor OS=Homo sapiens OX=9606 GN=SUCO PE=1 SV=1	1.0372	0.957859	1.32737	1.35388	1.05888	0.264818	1.24083	0.565997
>sp	Q13620	CUL4B_HUMAN Cullin-4B OS=Homo sapiens OX=9606 GN=CUL4B PE=1 SV=4	1.1246	1.20602	0.991618	0.925761	0.776118	0.975887	1.24067	0.0682329
>sp	P39656	OST48_HUMAN Dolichyl-diphosphooligosaccharide--protein glycosyltransferase 48 kDa subunit OS=Homo sapiens OX=9606 GN=DDOST PE=1 SV=4	1.14807	1.00384	1.16968	1.08183	0.890348	0.706236	1.24014	0.149251
>sp	Q9UH62	ARMX3_HUMAN Armadillo repeat-containing X-linked protein 3 OS=Homo sapiens OX=9606 GN=ARMCX3 PE=1 SV=1	0.947657	1.10914	1.26474	0.854509	1.05726	0.766702	1.24009	0.163145
>sp	Q96DZ1	ERLEC_HUMAN Endoplasmic reticulum lectin 1 OS=Homo sapiens OX=9606 GN=ERLEC1 PE=1 SV=1	1.25944	0.994581	1.06722	1.00368	0.930999	0.744076	1.23984	0.124777
>sp	Q9NV06	DCA13_HUMAN DDB1- and CUL4-associated factor 13 OS=Homo sapiens OX=9606 GN=DCAF13 PE=1 SV=2	1.21867	1.49705	0.605413	1.03355	0.68878	0.956542	1.23975	0.491955
>sp	Q07812	BAX_HUMAN Apoptosis regulator BAX OS=Homo sapiens OX=9606 GN=BAX PE=1 SV=1	0.917321	1.44919	0.953834	0.846992	0.860155	0.972512	1.23909	0.291935
>sp	Q96QD8	S38A2_HUMAN Sodium-coupled neutral amino acid transporter 2 OS=Homo sapiens OX=9606 GN=SLC38A2 PE=1 SV=2	0.902877	1.24417	1.17217	0.77532	0.923839	0.981621	1.23815	0.152598
>sp	P62917	RL8_HUMAN 60S ribosomal protein L8 OS=Homo sapiens OX=9606 GN=RPL8 PE=1 SV=2	1.37985	0.925273	1.01399	0.727253	0.908727	1.04491	1.23806	0.271174
>sp	Q99543	DNJC2_HUMAN DnaJ homolog subfamily C member 2 OS=Homo sapiens OX=9606 GN=DNAJC2 PE=1 SV=4	1.34422	0.943735	1.03086	0.702344	0.729646	1.2492	1.23781	0.379832
>sp	Q12788	TBL3_HUMAN Transducin beta-like protein 3 OS=Homo sapiens OX=9606 GN=TBL3 PE=1 SV=2	0.942776	1.40122	0.974755	0.833358	0.969347	0.878547	1.23776	0.237419
>sp	P09874	PARP1_HUMAN Poly [ADP-ribose] polymerase 1 OS=Homo sapiens OX=9606 GN=PARP1 PE=1 SV=4	1.10166	1.23605	0.979447	0.819418	0.843108	1.02032	1.23643	0.0960022
>sp	O95476	CNEP1_HUMAN CTD nuclear envelope phosphatase 1 OS=Homo sapiens OX=9606 GN=CTDNEP1 PE=1 SV=2	1.2489	0.896181	1.17122	0.91271	0.945562	0.825426	1.23572	0.135048
>sp	Q16531	DDB1_HUMAN DNA damage-binding protein 1 OS=Homo sapiens OX=9606 GN=DDB1 PE=1 SV=1	1.22211	1.09868	0.993691	0.820079	0.922165	0.943274	1.23421	0.0512739
>sp	Q92888	ARHG1_HUMAN Rho guanine nucleotide exchange factor 1 OS=Homo sapiens OX=9606 GN=ARHGEF1 PE=1 SV=2	1.09397	1.47741	0.742868	0.95678	0.928289	0.800686	1.23401	0.38994
>sp	Q86UE4	LYRIC_HUMAN Protein LYRIC OS=Homo sapiens OX=9606 GN=MTDH PE=1 SV=2	1.33869	1.25018	0.725164	0.874114	0.826162	0.985688	1.23384	0.348275
>sp	Q96C36	P5CR2_HUMAN Pyrroline-5-carboxylate reductase 2 OS=Homo sapiens OX=9606 GN=PYCR2 PE=1 SV=1	0.736258	1.53304	1.04434	0.680756	0.939354	1.06625	1.23351	0.463496
>sp	P29692	EF1D_HUMAN Elongation factor 1-delta OS=Homo sapiens OX=9606 GN=EEF1D PE=1 SV=5	1.34692	1.14653	0.819925	0.793762	0.815048	1.07782	1.23328	0.30726
>sp	P49916	DNLI3_HUMAN DNA ligase 3 OS=Homo sapiens OX=9606 GN=LIG3 PE=1 SV=2	0.987722	1.12277	1.20259	0.872979	0.751742	1.0622	1.23304	0.13053
>sp	P49770	EI2BB_HUMAN Translation initiation factor eIF-2B subunit beta OS=Homo sapiens OX=9606 GN=EIF2B2 PE=1 SV=3	1.27704	1.10343	0.932562	0.914338	0.873371	0.899251	1.23301	0.105595
>sp	P51572	BAP31_HUMAN B-cell receptor-associated protein 31 OS=Homo sapiens OX=9606 GN=BCAP31 PE=1 SV=3	1.12491	0.948524	1.23898	0.98978	0.88822	0.809589	1.23248	0.10393
>sp	P62847	RS24_HUMAN 40S ribosomal protein S24 OS=Homo sapiens OX=9606 GN=RPS24 PE=1 SV=1	1.18598	0.782587	1.34346	0.686292	0.713865	1.28782	1.23216	0.464597
>sp	Q9Y5W7	SNX14_HUMAN Sorting nexin-14 OS=Homo sapiens OX=9606 GN=SNX14 PE=1 SV=3	1.28519	1.0586	0.968089	0.998995	0.998484	0.690648	1.23204	0.210175
>sp	Q8WTV0	SCRB1_HUMAN Scavenger receptor class B member 1 OS=Homo sapiens OX=9606 GN=SCARB1 PE=1 SV=1	1.08646	1.17661	1.04644	0.955656	0.905937	0.828898	1.23008	0.0179821
>sp	P13995	MTDC_HUMAN Bifunctional methylenetetrahydrofolate dehydrogenase/cyclohydrolase, mitochondrial OS=Homo sapiens OX=9606 GN=MTHFD2 PE=1 SV=2	0.88281	1.27156	1.1539	0.860086	1.06548	0.766173	1.22904	0.229662
>sp	Q8N122	RPTOR_HUMAN Regulatory-associated protein of mTOR OS=Homo sapiens OX=9606 GN=RPTOR PE=1 SV=1	1.13042	0.914137	1.26329	0.707511	0.910908	1.07374	1.2287	0.234868
>sp	Q12864	CAD17_HUMAN Cadherin-17 OS=Homo sapiens OX=9606 GN=CDH17 PE=2 SV=3	1.13562	0.784201	1.38767	0.79572	0.81385	1.08294	1.22841	0.359229
>sp	Q9BQA9	CYBC1_HUMAN Cytochrome b-245 chaperone 1 OS=Homo sapiens OX=9606 GN=CYBC1 PE=1 SV=1	1.0473	1.00153	1.25862	0.939325	0.882575	0.870655	1.22837	0.0667195
>sp	Q7L5Y9	MAEA_HUMAN E3 ubiquitin-protein transferase MAEA OS=Homo sapiens OX=9606 GN=MAEA PE=1 SV=1	1.33634	0.809072	1.16172	0.962558	0.873887	0.856425	1.22811	0.266046
>sp	Q9NXC5	MIO_HUMAN GATOR complex protein MIOS OS=Homo sapiens OX=9606 GN=MIOS PE=1 SV=2	1.37197	0.755609	1.17947	0.983122	0.658355	1.05148	1.22804	0.402367
>sp	P51157	RAB28_HUMAN Ras-related protein Rab-28 OS=Homo sapiens OX=9606 GN=RAB28 PE=1 SV=2	1.08989	1.33359	0.883413	0.861184	0.941369	0.890553	1.22791	0.196613
>sp	Q9NQX7	ITM2C_HUMAN Integral membrane protein 2C OS=Homo sapiens OX=9606 GN=ITM2C PE=1 SV=1	1.06701	1.12893	1.11091	0.88771	0.897364	0.908084	1.22787	0.000449066
>sp	P28799	GRN_HUMAN Granulins OS=Homo sapiens OX=9606 GN=GRN PE=1 SV=2	1.12516	1.09709	1.08449	0.85402	0.887366	0.951867	1.22779	0.00277959
>sp	Q92600	CNOT9_HUMAN CCR4-NOT transcription complex subunit 9 OS=Homo sapiens OX=9606 GN=CNOT9 PE=1 SV=1	1.17235	0.96817	1.16584	0.779079	0.882421	1.03214	1.22747	0.109168
>sp	P54577	SYYC_HUMAN Tyrosine--tRNA ligase, cytoplasmic OS=Homo sapiens OX=9606 GN=YARS PE=1 SV=4	1.29186	1.15283	0.861365	0.803885	1.05449	0.835576	1.22722	0.243576
>sp	Q06323	PSME1_HUMAN Proteasome activator complex subunit 1 OS=Homo sapiens OX=9606 GN=PSME1 PE=1 SV=1	1.1147	0.843602	1.34767	0.589489	0.782229	1.32231	1.22715	0.481727
>sp	P07814	SYEP_HUMAN Bifunctional glutamate/proline--tRNA ligase OS=Homo sapiens OX=9606 GN=EPRS PE=1 SV=5	1.22016	1.03335	1.05076	0.847408	0.981015	0.867309	1.22574	0.0492617
>sp	Q7Z2W4	ZCCHV_HUMAN Zinc finger CCCH-type antiviral protein 1 OS=Homo sapiens OX=9606 GN=ZC3HAV1 PE=1 SV=3	1.25528	1.06915	0.979392	0.855265	0.789339	1.05158	1.22537	0.14795
>sp	Q9BRX8	PXL2A_HUMAN Peroxiredoxin-like 2A OS=Homo sapiens OX=9606 GN=PRXL2A PE=1 SV=3	1.06538	0.948052	1.29026	0.979052	0.881854	0.835398	1.22527	0.136682
>sp	Q96EK6	GNA1_HUMAN Glucosamine 6-phosphate N-acetyltransferase OS=Homo sapiens OX=9606 GN=GNPNAT1 PE=1 SV=1	1.03808	1.15039	1.11454	0.833938	0.931217	0.931828	1.22471	0.0121411
>sp	Q9UIV1	CNOT7_HUMAN CCR4-NOT transcription complex subunit 7 OS=Homo sapiens OX=9606 GN=CNOT7 PE=1 SV=3	1.17642	0.95565	1.17075	0.649958	0.995029	1.0522	1.22454	0.236629
>sp	P61803	DAD1_HUMAN Dolichyl-diphosphooligosaccharide--protein glycosyltransferase subunit DAD1 OS=Homo sapiens OX=9606 GN=DAD1 PE=1 SV=3	1.10388	1.04092	1.15748	1.01365	0.984149	0.699922	1.2241	0.128846
>sp	P02792	FRIL_HUMAN Ferritin light chain OS=Homo sapiens OX=9606 GN=FTL PE=1 SV=2	1.0282	0.987636	1.28582	0.741913	0.669649	1.28679	1.22358	0.404568
>sp	P62851	RS25_HUMAN 40S ribosomal protein S25 OS=Homo sapiens OX=9606 GN=RPS25 PE=1 SV=1	1.03848	0.743636	1.51914	0.730129	0.517468	1.45114	1.22326	0.608396
>sp	Q92562	FIG4_HUMAN Polyphosphoinositide phosphatase OS=Homo sapiens OX=9606 GN=FIG4 PE=1 SV=1	1.24196	1.11721	0.941331	0.799105	0.922353	0.978042	1.22263	0.120926
>sp	P62913	RL11_HUMAN 60S ribosomal protein L11 OS=Homo sapiens OX=9606 GN=RPL11 PE=1 SV=2	1.18462	0.969654	1.14535	0.777455	0.822631	1.10029	1.22191	0.173127
>sp	Q8NI36	WDR36_HUMAN WD repeat-containing protein 36 OS=Homo sapiens OX=9606 GN=WDR36 PE=1 SV=1	0.906049	1.31393	1.0794	0.843939	0.719993	1.13668	1.22172	0.307879
>sp	Q08752	PPID_HUMAN Peptidyl-prolyl cis-trans isomerase D OS=Homo sapiens OX=9606 GN=PPID PE=1 SV=3	1.23059	1.10042	0.966876	0.87372	0.939141	0.889246	1.22049	0.0649995
>sp	Q15149	PLEC_HUMAN Plectin OS=Homo sapiens OX=9606 GN=PLEC PE=1 SV=3	1.02818	0.856622	1.41183	0.83872	0.79752	1.06712	1.21946	0.3437
>sp	Q32P28	P3H1_HUMAN Prolyl 3-hydroxylase 1 OS=Homo sapiens OX=9606 GN=P3H1 PE=1 SV=2	1.22272	0.939358	1.13401	1.1208	0.937963	0.645155	1.219	0.289586
>sp	Q8NEB9	PK3C3_HUMAN Phosphatidylinositol 3-kinase catalytic subunit type 3 OS=Homo sapiens OX=9606 GN=PIK3C3 PE=1 SV=1	1.23525	1.11511	0.945314	0.916412	0.999162	0.788748	1.21867	0.130979
>sp	O00425	IF2B3_HUMAN Insulin-like growth factor 2 mRNA-binding protein 3 OS=Homo sapiens OX=9606 GN=IGF2BP3 PE=1 SV=2	1.2679	1.01061	1.01644	0.829978	0.843065	1.032	1.21808	0.140007
>sp	P51148	RAB5C_HUMAN Ras-related protein Rab-5C OS=Homo sapiens OX=9606 GN=RAB5C PE=1 SV=2	1.28935	0.977542	1.02693	0.969123	0.900915	0.836138	1.21715	0.133023
>sp	Q86Y82	STX12_HUMAN Syntaxin-12 OS=Homo sapiens OX=9606 GN=STX12 PE=1 SV=1	1.17477	1.0748	1.04413	0.97451	0.897816	0.83397	1.21705	0.0258634
>sp	Q8N5Y8	PAR16_HUMAN Protein mono-ADP-ribosyltransferase PARP16 OS=Homo sapiens OX=9606 GN=PARP16 PE=1 SV=2	1.28764	0.893805	1.11224	0.998625	0.999961	0.707729	1.21704	0.261125
>sp	Q9UBS4	DJB11_HUMAN DnaJ homolog subfamily B member 11 OS=Homo sapiens OX=9606 GN=DNAJB11 PE=1 SV=1	1.24691	0.784982	1.26075	0.933635	0.828628	0.945091	1.21619	0.29142
>sp	O60749	SNX2_HUMAN Sorting nexin-2 OS=Homo sapiens OX=9606 GN=SNX2 PE=1 SV=2	1.28982	1.22197	0.780617	0.898675	0.94921	0.859713	1.21599	0.294486
>sp	Q96HH9	GRM2B_HUMAN GRAM domain-containing protein 2B OS=Homo sapiens OX=9606 GN=GRAMD2B PE=1 SV=1	0.689305	0.846953	1.75319	0.793992	1.09211	0.824451	1.21357	0.60553
>sp	P02545	LMNA_HUMAN Prelamin-A/C OS=Homo sapiens OX=9606 GN=LMNA PE=1 SV=1	1.12992	1.36174	0.797257	0.916152	0.989369	0.805558	1.21314	0.326238
>sp	Q5HYI8	RABL3_HUMAN Rab-like protein 3 OS=Homo sapiens OX=9606 GN=RABL3 PE=1 SV=1	1.29272	1.11065	0.885145	0.986918	0.939582	0.784994	1.2128	0.220849
>sp	P13473	LAMP2_HUMAN Lysosome-associated membrane glycoprotein 2 OS=Homo sapiens OX=9606 GN=LAMP2 PE=1 SV=2	0.996607	1.02482	1.2667	0.970171	0.930432	0.811278	1.21249	0.121874
>sp	O95071	UBR5_HUMAN E3 ubiquitin-protein ligase UBR5 OS=Homo sapiens OX=9606 GN=UBR5 PE=1 SV=2	1.25897	0.984674	1.04407	0.761855	0.890572	1.05986	1.21215	0.185056
>sp	Q969V3	NCLN_HUMAN Nicalin OS=Homo sapiens OX=9606 GN=NCLN PE=1 SV=2	1.15277	1.00741	1.1267	1.05374	0.971422	0.687971	1.21147	0.184697
>sp	P13645	K1C10_HUMAN Keratin, type I cytoskeletal 10 OS=Homo sapiens OX=9606 GN=KRT10 PE=1 SV=6	1.57238	0.723119	0.990757	0.975238	1.06778	0.670727	1.21097	0.529998
>sp	Q92598	HS105_HUMAN Heat shock protein 105 kDa OS=Homo sapiens OX=9606 GN=HSPH1 PE=1 SV=1	1.15001	1.15269	0.982803	0.889077	0.823883	1.00154	1.21035	0.0675777
>sp	Q15904	VAS1_HUMAN V-type proton ATPase subunit S1 OS=Homo sapiens OX=9606 GN=ATP6AP1 PE=1 SV=2	1.13668	1.07517	1.07268	0.992663	0.940454	0.782348	1.20957	0.0464813
>sp	P20042	IF2B_HUMAN Eukaryotic translation initiation factor 2 subunit 2 OS=Homo sapiens OX=9606 GN=EIF2S2 PE=1 SV=2	1.25116	1.07643	0.956303	0.803474	0.975203	0.937426	1.20905	0.13196
>sp	Q96PC5	MIA2_HUMAN Melanoma inhibitory activity protein 2 OS=Homo sapiens OX=9606 GN=MIA2 PE=1 SV=4	1.15449	1.17738	0.951905	0.942555	0.881926	0.891744	1.20895	0.0630323
>sp	Q63HN8	RN213_HUMAN E3 ubiquitin-protein ligase RNF213 OS=Homo sapiens OX=9606 GN=RNF213 PE=1 SV=3	1.12146	0.999106	1.162	0.711838	0.83575	1.16985	1.20796	0.264488
>sp	O00264	PGRC1_HUMAN Membrane-associated progesterone receptor component 1 OS=Homo sapiens OX=9606 GN=PGRMC1 PE=1 SV=3	1.15514	0.892406	1.23451	1.07864	0.913963	0.725334	1.20755	0.265209
>sp	P21283	VATC1_HUMAN V-type proton ATPase subunit C 1 OS=Homo sapiens OX=9606 GN=ATP6V1C1 PE=1 SV=4	1.12645	1.1274	1.02759	0.959803	0.950764	0.807987	1.20706	0.0340121
>sp	O75381	PEX14_HUMAN Peroxisomal membrane protein PEX14 OS=Homo sapiens OX=9606 GN=PEX14 PE=1 SV=1	1.23274	1.11886	0.928099	1.00705	0.946751	0.7665	1.20564	0.17887
>sp	P54920	SNAA_HUMAN Alpha-soluble NSF attachment protein OS=Homo sapiens OX=9606 GN=NAPA PE=1 SV=3	1.20104	1.13038	0.948242	1.10026	0.980863	0.63921	1.20561	0.301626
>sp	O94919	ENDD1_HUMAN Endonuclease domain-containing 1 protein OS=Homo sapiens OX=9606 GN=ENDOD1 PE=1 SV=2	1.19946	1.03793	1.04182	0.969561	0.851539	0.899684	1.20525	0.0423322
>sp	Q9NQG1	MANBL_HUMAN Protein MANBAL OS=Homo sapiens OX=9606 GN=MANBAL PE=1 SV=1	1.29703	0.856365	1.12527	0.944574	0.773355	1.00341	1.2048	0.271095
>sp	P38606	VATA_HUMAN V-type proton ATPase catalytic subunit A OS=Homo sapiens OX=9606 GN=ATP6V1A PE=1 SV=2	1.10835	1.09957	1.07064	0.995869	0.943101	0.782465	1.20472	0.0464286
>sp	Q02880	TOP2B_HUMAN DNA topoisomerase 2-beta OS=Homo sapiens OX=9606 GN=TOP2B PE=1 SV=3	1.05883	1.3702	0.84917	0.824938	1.08823	0.808631	1.20442	0.352413
>sp	Q96AE7	TTC17_HUMAN Tetratricopeptide repeat protein 17 OS=Homo sapiens OX=9606 GN=TTC17 PE=1 SV=1	1.12051	1.02318	1.1344	0.9306	0.899707	0.891589	1.20435	0.0073989
>sp	Q9NP80	PLPL8_HUMAN Calcium-independent phospholipase A2-gamma OS=Homo sapiens OX=9606 GN=PNPLA8 PE=1 SV=1	1.1395	0.918405	1.22002	0.898437	0.877826	0.945812	1.2042	0.115382
>sp	Q8NFJ5	RAI3_HUMAN Retinoic acid-induced protein 3 OS=Homo sapiens OX=9606 GN=GPRC5A PE=1 SV=2	0.98732	1.32201	0.96852	1.0737	1.02849	0.619953	1.20414	0.372
>sp	Q01844	EWS_HUMAN RNA-binding protein EWS OS=Homo sapiens OX=9606 GN=EWSR1 PE=1 SV=1	1.20305	1.33254	0.74067	0.39819	0.455436	1.87011	1.20286	0.73812
>sp	Q9BRZ2	TRI56_HUMAN E3 ubiquitin-protein ligase TRIM56 OS=Homo sapiens OX=9606 GN=TRIM56 PE=1 SV=3	1.11712	0.960452	1.19862	0.733312	0.899039	1.09145	1.2028	0.214345
>sp	P42345	MTOR_HUMAN Serine/threonine-protein kinase mTOR OS=Homo sapiens OX=9606 GN=MTOR PE=1 SV=1	1.11651	1.08881	1.07053	0.819696	0.935577	0.968873	1.20253	0.0175279
>sp	Q9Y5M8	SRPRB_HUMAN Signal recognition particle receptor subunit beta OS=Homo sapiens OX=9606 GN=SRPRB PE=1 SV=3	1.15507	1.03851	1.08186	1.01116	0.974882	0.738517	1.20219	0.116654
>sp	P52948	NUP98_HUMAN Nuclear pore complex protein Nup98-Nup96 OS=Homo sapiens OX=9606 GN=NUP98 PE=1 SV=4	1.08836	1.15657	1.03022	0.93336	0.965155	0.826327	1.20196	0.0300318
>sp	Q8WVC6	DCAKD_HUMAN Dephospho-CoA kinase domain-containing protein OS=Homo sapiens OX=9606 GN=DCAKD PE=1 SV=1	1.25865	0.9664	1.0496	0.967481	1.03485	0.723027	1.20155	0.227533
>sp	P29401	TKT_HUMAN Transketolase OS=Homo sapiens OX=9606 GN=TKT PE=1 SV=3	1.18243	0.964789	1.12696	0.743156	0.876641	1.10603	1.20117	0.215885
>sp	Q9Y6V7	DDX49_HUMAN Probable ATP-dependent RNA helicase DDX49 OS=Homo sapiens OX=9606 GN=DDX49 PE=1 SV=1	1.0397	1.34403	0.890198	0.838531	0.957584	0.929957	1.20097	0.257139
>sp	P20339	RAB5A_HUMAN Ras-related protein Rab-5A OS=Homo sapiens OX=9606 GN=RAB5A PE=1 SV=2	1.35521	0.985722	0.932801	0.940528	0.86091	0.924825	1.20082	0.248054
>sp	Q4G0F5	VP26B_HUMAN Vacuolar protein sorting-associated protein 26B OS=Homo sapiens OX=9606 GN=VPS26B PE=1 SV=2	1.18942	1.06886	1.01483	0.760077	0.781034	1.18578	1.20031	0.285563
>sp	Q5JPE7	NOMO2_HUMAN Nodal modulator 2 OS=Homo sapiens OX=9606 GN=NOMO2 PE=1 SV=1	1.1969	0.948316	1.12767	0.98502	1.115	0.627087	1.20013	0.328485
>sp	O95399	UTS2_HUMAN Urotensin-2 OS=Homo sapiens OX=9606 GN=UTS2 PE=1 SV=1	1.17994	0.889867	1.20298	0.989508	0.862301	0.875398	1.20005	0.169167
>sp	Q12769	NU160_HUMAN Nuclear pore complex protein Nup160 OS=Homo sapiens OX=9606 GN=NUP160 PE=1 SV=3	0.986754	1.10322	1.18225	0.970825	0.960411	0.796537	1.1996	0.0860216
>sp	Q9Y5K8	VATD_HUMAN V-type proton ATPase subunit D OS=Homo sapiens OX=9606 GN=ATP6V1D PE=1 SV=1	1.06586	1.12347	1.0823	0.894612	0.920398	0.913353	1.19912	0.000647277
>sp	P00558	PGK1_HUMAN Phosphoglycerate kinase 1 OS=Homo sapiens OX=9606 GN=PGK1 PE=1 SV=3	1.17744	1.17843	0.915735	0.856544	0.945854	0.925994	1.1991	0.118942
>sp	O43264	ZW10_HUMAN Centromere/kinetochore protein zw10 homolog OS=Homo sapiens OX=9606 GN=ZW10 PE=1 SV=3	1.15372	1.07975	1.03796	0.967306	0.974936	0.78632	1.19896	0.0617599
>sp	P67870	CSK2B_HUMAN Casein kinase II subunit beta OS=Homo sapiens OX=9606 GN=CSNK2B PE=1 SV=1	1.17171	1.08062	1.01768	0.798922	0.88705	1.04402	1.19781	0.100122
>sp	Q15165	PON2_HUMAN Serum paraoxonase/arylesterase 2 OS=Homo sapiens OX=9606 GN=PON2 PE=1 SV=4	1.16595	0.99388	1.10788	1.06891	0.96509	0.698288	1.19596	0.215483
>sp	P61289	PSME3_HUMAN Proteasome activator complex subunit 3 OS=Homo sapiens OX=9606 GN=PSME3 PE=1 SV=1	1.03987	1.21258	1.01506	0.803407	0.924781	1.0043	1.1958	0.104649
>sp	P11021	BIP_HUMAN Endoplasmic reticulum chaperone BiP OS=Homo sapiens OX=9606 GN=HSPA5 PE=1 SV=2	1.22588	0.897847	1.14299	1.0793	0.944747	0.70924	1.19516	0.290953
>sp	Q8IVL6	P3H3_HUMAN Prolyl 3-hydroxylase 3 OS=Homo sapiens OX=9606 GN=P3H3 PE=1 SV=1	1.16806	0.938934	1.15944	1.10202	0.884846	0.746696	1.19494	0.236733
>sp	Q8IWB7	WDFY1_HUMAN WD repeat and FYVE domain-containing protein 1 OS=Homo sapiens OX=9606 GN=WDFY1 PE=1 SV=1	1.16486	1.10321	0.99821	0.974156	0.984439	0.775124	1.19481	0.101264
>sp	Q8IX12	CCAR1_HUMAN Cell division cycle and apoptosis regulator protein 1 OS=Homo sapiens OX=9606 GN=CCAR1 PE=1 SV=2	1.28401	1.47379	0.50819	1.08186	0.979937	0.672213	1.19458	0.608996
>sp	Q86YN1	DOPP1_HUMAN Dolichyldiphosphatase 1 OS=Homo sapiens OX=9606 GN=DOLPP1 PE=2 SV=1	1.17821	1.04321	1.04437	1.12418	0.900774	0.709241	1.19443	0.238463
>sp	Q92575	UBXN4_HUMAN UBX domain-containing protein 4 OS=Homo sapiens OX=9606 GN=UBXN4 PE=1 SV=2	1.24214	0.973748	1.04959	0.953652	0.886331	0.89453	1.19417	0.098927
>sp	P00167	CYB5_HUMAN Cytochrome b5 OS=Homo sapiens OX=9606 GN=CYB5A PE=1 SV=2	1.14665	0.880535	1.23794	0.970926	0.893644	0.870313	1.19388	0.18791
>sp	Q9NUQ3	TXLNG_HUMAN Gamma-taxilin OS=Homo sapiens OX=9606 GN=TXLNG PE=1 SV=2	1.25654	1.08444	0.924132	0.737273	0.827666	1.16995	1.19387	0.339271
>sp	P60866	RS20_HUMAN 40S ribosomal protein S20 OS=Homo sapiens OX=9606 GN=RPS20 PE=1 SV=1	1.08112	0.693799	1.48902	0.674086	0.589922	1.47206	1.19293	0.653146
>sp	O00308	WWP2_HUMAN NEDD4-like E3 ubiquitin-protein ligase WWP2 OS=Homo sapiens OX=9606 GN=WWP2 PE=1 SV=2	1.1905	1.03108	1.04116	0.761295	0.759358	1.21661	1.19197	0.336705
>sp	O15254	ACOX3_HUMAN Peroxisomal acyl-coenzyme A oxidase 3 OS=Homo sapiens OX=9606 GN=ACOX3 PE=1 SV=2	1.22246	0.826345	1.21309	0.976966	0.912822	0.84832	1.19129	0.267597
>sp	P62316	SMD2_HUMAN Small nuclear ribonucleoprotein Sm D2 OS=Homo sapiens OX=9606 GN=SNRPD2 PE=1 SV=1	1.16197	1.09173	1.00721	0.751882	0.77783	1.20938	1.19051	0.32449
>sp	P12268	IMDH2_HUMAN Inosine-5'-monophosphate dehydrogenase 2 OS=Homo sapiens OX=9606 GN=IMPDH2 PE=1 SV=2	1.12192	0.972975	1.16393	0.818315	0.883714	1.03914	1.18884	0.119696
>sp	Q96PU8	QKI_HUMAN Protein quaking OS=Homo sapiens OX=9606 GN=QKI PE=1 SV=1	1.21166	1.38905	0.657131	0.75299	0.807772	1.1814	1.18806	0.542132
>sp	Q8N4L2	PP4P2_HUMAN Type 2 phosphatidylinositol 4,5-bisphosphate 4-phosphatase OS=Homo sapiens OX=9606 GN=PIP4P2 PE=1 SV=1	0.993626	1.29177	0.972285	0.930381	1.11911	0.692831	1.18793	0.345447
>sp	Q5VTL8	PR38B_HUMAN Pre-mRNA-splicing factor 38B OS=Homo sapiens OX=9606 GN=PRPF38B PE=1 SV=1	0.590278	1.30539	1.36164	0.942608	1.20522	0.594873	1.18763	0.6036
>sp	Q13586	STIM1_HUMAN Stromal interaction molecule 1 OS=Homo sapiens OX=9606 GN=STIM1 PE=1 SV=3	1.25798	1.00185	0.997186	0.966953	0.920966	0.855068	1.1874	0.13627
>sp	Q14108	SCRB2_HUMAN Lysosome membrane protein 2 OS=Homo sapiens OX=9606 GN=SCARB2 PE=1 SV=2	0.897597	1.11828	1.24068	1.01319	0.951265	0.778994	1.18703	0.234893
>sp	Q9UI12	VATH_HUMAN V-type proton ATPase subunit H OS=Homo sapiens OX=9606 GN=ATP6V1H PE=1 SV=1	1.07893	1.13171	1.0458	1.06428	0.916667	0.762614	1.18694	0.13224
>sp	Q9UNK0	STX8_HUMAN Syntaxin-8 OS=Homo sapiens OX=9606 GN=STX8 PE=1 SV=2	1.18697	1.05242	1.01638	0.878366	0.940649	0.925221	1.1864	0.0365826
>sp	Q92538	GBF1_HUMAN Golgi-specific brefeldin A-resistance guanine nucleotide exchange factor 1 OS=Homo sapiens OX=9606 GN=GBF1 PE=1 SV=2	1.15758	1.19519	0.902652	0.920758	1.01258	0.811234	1.18613	0.192507
>sp	Q53EP0	FND3B_HUMAN Fibronectin type III domain-containing protein 3B OS=Homo sapiens OX=9606 GN=FNDC3B PE=1 SV=2	1.22699	1.1363	0.891394	1.10335	1.01369	0.628274	1.18554	0.391444
>sp	Q93050	VPP1_HUMAN V-type proton ATPase 116 kDa subunit a isoform 1 OS=Homo sapiens OX=9606 GN=ATP6V0A1 PE=1 SV=3	1.07594	1.03031	1.14809	1.0268	0.945689	0.773162	1.18527	0.10833
>sp	Q6PGP7	TTC37_HUMAN Tetratricopeptide repeat protein 37 OS=Homo sapiens OX=9606 GN=TTC37 PE=1 SV=1	1.12648	1.17702	0.95049	1.00973	1.0028	0.733488	1.18499	0.211482
>sp	P14868	SYDC_HUMAN Aspartate--tRNA ligase, cytoplasmic OS=Homo sapiens OX=9606 GN=DARS PE=1 SV=2	1.20137	0.963484	1.08896	0.799631	0.97763	0.968932	1.18484	0.132866
>sp	Q9HAV4	XPO5_HUMAN Exportin-5 OS=Homo sapiens OX=9606 GN=XPO5 PE=1 SV=1	0.929463	1.21289	1.11087	0.648224	0.971083	1.12747	1.18438	0.360544
>sp	Q53H82	LACB2_HUMAN Endoribonuclease LACTB2 OS=Homo sapiens OX=9606 GN=LACTB2 PE=1 SV=2	1.22661	1.02651	1.00001	1.04225	0.876637	0.827977	1.18431	0.155402
>sp	Q14155	ARHG7_HUMAN Rho guanine nucleotide exchange factor 7 OS=Homo sapiens OX=9606 GN=ARHGEF7 PE=1 SV=2	1.20549	1.22469	0.822917	0.783831	0.637331	1.32574	1.18428	0.531874
>sp	P54136	SYRC_HUMAN Arginine--tRNA ligase, cytoplasmic OS=Homo sapiens OX=9606 GN=RARS PE=1 SV=2	1.11215	0.984065	1.15635	0.868542	0.954389	0.9245	1.18386	0.0428046
>sp	P26640	SYVC_HUMAN Valine--tRNA ligase OS=Homo sapiens OX=9606 GN=VARS PE=1 SV=4	1.28011	1.07461	0.897795	0.914461	1.0087	0.824331	1.18381	0.241743
>sp	P61421	VA0D1_HUMAN V-type proton ATPase subunit d 1 OS=Homo sapiens OX=9606 GN=ATP6V0D1 PE=1 SV=1	1.04158	1.09912	1.11141	1.06151	0.941603	0.744777	1.1835	0.150925
>sp	Q9Y3E5	PTH2_HUMAN Peptidyl-tRNA hydrolase 2, mitochondrial OS=Homo sapiens OX=9606 GN=PTRH2 PE=1 SV=1	1.09591	1.00525	1.15059	1.08421	0.964185	0.699853	1.18321	0.238292
>sp	O75116	ROCK2_HUMAN Rho-associated protein kinase 2 OS=Homo sapiens OX=9606 GN=ROCK2 PE=1 SV=4	1.45485	1.07526	0.721272	0.780909	0.947292	1.02042	1.18291	0.494779
>sp	Q9H269	VPS16_HUMAN Vacuolar protein sorting-associated protein 16 homolog OS=Homo sapiens OX=9606 GN=VPS16 PE=1 SV=2	0.892971	1.10189	1.25436	0.929541	0.946898	0.874338	1.1812	0.195455
>sp	Q9NUL3	STAU2_HUMAN Double-stranded RNA-binding protein Staufen homolog 2 OS=Homo sapiens OX=9606 GN=STAU2 PE=1 SV=2	1.25709	0.947816	1.04402	0.708331	0.717613	1.32513	1.18097	0.499179
>sp	P31689	DNJA1_HUMAN DnaJ homolog subfamily A member 1 OS=Homo sapiens OX=9606 GN=DNAJA1 PE=1 SV=2	0.867755	1.03231	1.34807	0.745551	0.817437	1.18888	1.18034	0.447906
>sp	Q9Y5X3	SNX5_HUMAN Sorting nexin-5 OS=Homo sapiens OX=9606 GN=SNX5 PE=1 SV=1	1.20612	1.1851	0.856473	0.905834	0.976192	0.870283	1.17999	0.232323
>sp	P40222	TXLNA_HUMAN Alpha-taxilin OS=Homo sapiens OX=9606 GN=TXLNA PE=1 SV=3	1.11942	0.800759	1.32715	0.69882	0.722335	1.33152	1.1797	0.55684
>sp	P28290	ITPI2_HUMAN Protein ITPRID2 OS=Homo sapiens OX=9606 GN=ITPRID2 PE=1 SV=3	1.30394	1.03167	0.911192	1.08487	0.868418	0.799904	1.17929	0.318302
>sp	Q70UQ0	IKIP_HUMAN Inhibitor of nuclear factor kappa-B kinase-interacting protein OS=Homo sapiens OX=9606 GN=IKBIP PE=1 SV=1	1.17036	0.921669	1.15318	1.09861	1.00664	0.649539	1.17802	0.361202
>sp	P59826	BPIB3_HUMAN BPI fold-containing family B member 3 OS=Homo sapiens OX=9606 GN=BPIFB3 PE=2 SV=2	1.08638	0.901717	1.25699	1.01004	0.899024	0.845854	1.17793	0.223119
>sp	P13639	EF2_HUMAN Elongation factor 2 OS=Homo sapiens OX=9606 GN=EEF2 PE=1 SV=4	1.14388	1.02704	1.0736	0.763779	0.916416	1.07527	1.17749	0.165145
>sp	Q96T88	UHRF1_HUMAN E3 ubiquitin-protein ligase UHRF1 OS=Homo sapiens OX=9606 GN=UHRF1 PE=1 SV=1	1.16955	1.51934	0.555376	0.582485	0.834782	1.33847	1.17728	0.673493
>sp	P41252	SYIC_HUMAN Isoleucine--tRNA ligase, cytoplasmic OS=Homo sapiens OX=9606 GN=IARS PE=1 SV=2	1.09654	0.956973	1.1884	0.810603	0.945226	1.00226	1.17542	0.140996
>sp	Q8NBM8	PCYXL_HUMAN Prenylcysteine oxidase-like OS=Homo sapiens OX=9606 GN=PCYOX1L PE=1 SV=2	1.24541	0.911045	1.08516	1.00639	0.867767	0.884228	1.17519	0.203208
>sp	Q15057	ACAP2_HUMAN Arf-GAP with coiled-coil, ANK repeat and PH domain-containing protein 2 OS=Homo sapiens OX=9606 GN=ACAP2 PE=1 SV=3	1.15084	0.871542	1.21922	0.90365	1.0567	0.798049	1.17518	0.283649
>sp	Q14671	PUM1_HUMAN Pumilio homolog 1 OS=Homo sapiens OX=9606 GN=PUM1 PE=1 SV=3	1.12667	1.16672	0.946703	0.862138	0.956209	0.941562	1.17399	0.0956194
>sp	Q9Y5B9	SP16H_HUMAN FACT complex subunit SPT16 OS=Homo sapiens OX=9606 GN=SUPT16H PE=1 SV=1	0.816329	1.36673	1.05672	1.00111	0.919286	0.839831	1.17374	0.390033
>sp	Q9Y371	SHLB1_HUMAN Endophilin-B1 OS=Homo sapiens OX=9606 GN=SH3GLB1 PE=1 SV=1	0.935337	1.30508	0.998857	1.04643	0.76249	0.951802	1.17334	0.322378
>sp	Q9H4I3	TRABD_HUMAN TraB domain-containing protein OS=Homo sapiens OX=9606 GN=TRABD PE=1 SV=1	0.813242	0.956014	1.46981	1.08753	1.15902	0.514384	1.17317	0.606152
>sp	O95292	VAPB_HUMAN Vesicle-associated membrane protein-associated protein B/C OS=Homo sapiens OX=9606 GN=VAPB PE=1 SV=3	1.27785	1.0315	0.928938	0.963275	0.842127	0.956307	1.17257	0.224711
>sp	P18887	XRCC1_HUMAN DNA repair protein XRCC1 OS=Homo sapiens OX=9606 GN=XRCC1 PE=1 SV=2	1.19176	1.06202	0.984153	0.626057	0.712623	1.42338	1.17229	0.574396
>sp	Q14BN4	SLMAP_HUMAN Sarcolemmal membrane-associated protein OS=Homo sapiens OX=9606 GN=SLMAP PE=1 SV=1	1.18472	1.00382	1.04933	1.00276	0.943608	0.815759	1.17224	0.109951
>sp	O96005	CLPT1_HUMAN Cleft lip and palate transmembrane protein 1 OS=Homo sapiens OX=9606 GN=CLPTM1 PE=1 SV=1	1.15087	1.08133	1.00495	1.14904	0.898755	0.715059	1.17167	0.29917
>sp	Q9UL15	BAG5_HUMAN BAG family molecular chaperone regulator 5 OS=Homo sapiens OX=9606 GN=BAG5 PE=1 SV=1	1.04424	1.07429	1.11861	0.939574	0.718513	1.10478	1.17166	0.237658
>sp	O94901	SUN1_HUMAN SUN domain-containing protein 1 OS=Homo sapiens OX=9606 GN=SUN1 PE=1 SV=3	0.949429	1.11824	1.16832	1.05728	0.950197	0.75653	1.17076	0.226353
>sp	Q96GZ6	S41A3_HUMAN Solute carrier family 41 member 3 OS=Homo sapiens OX=9606 GN=SLC41A3 PE=1 SV=2	1.15825	0.940664	1.13651	1.00793	0.916521	0.840128	1.17031	0.136808
>sp	Q9H082	RB33B_HUMAN Ras-related protein Rab-33B OS=Homo sapiens OX=9606 GN=RAB33B PE=1 SV=1	1.19781	1.06774	0.969064	0.916429	1.01156	0.8374	1.16968	0.133303
>sp	Q96K17	BT3L4_HUMAN Transcription factor BTF3 homolog 4 OS=Homo sapiens OX=9606 GN=BTF3L4 PE=1 SV=1	1.2144	1.05716	0.96255	0.606262	0.678649	1.48098	1.16929	0.618703
>sp	P61019	RAB2A_HUMAN Ras-related protein Rab-2A OS=Homo sapiens OX=9606 GN=RAB2A PE=1 SV=1	1.1343	1.06709	1.0326	1.15691	0.927684	0.68142	1.16919	0.329126
>sp	P05787	K2C8_HUMAN Keratin, type II cytoskeletal 8 OS=Homo sapiens OX=9606 GN=KRT8 PE=1 SV=7	1.23631	0.8399	1.15767	0.710506	0.917831	1.13779	1.1691	0.418222
>sp	Q14974	IMB1_HUMAN Importin subunit beta-1 OS=Homo sapiens OX=9606 GN=KPNB1 PE=1 SV=2	0.9976	1.24128	0.994123	1.01267	0.958401	0.79593	1.16841	0.211574
>sp	P05783	K1C18_HUMAN Keratin, type I cytoskeletal 18 OS=Homo sapiens OX=9606 GN=KRT18 PE=1 SV=2	1.19342	0.836643	1.20279	0.748245	0.920371	1.09854	1.16829	0.379649
>sp	Q9HB40	RISC_HUMAN Retinoid-inducible serine carboxypeptidase OS=Homo sapiens OX=9606 GN=SCPEP1 PE=1 SV=1	1.1016	0.909567	1.22131	1.0176	0.912334	0.837591	1.168	0.213045
>sp	Q8IXH7	NELFD_HUMAN Negative elongation factor C/D OS=Homo sapiens OX=9606 GN=NELFCD PE=1 SV=2	1.1812	1.15665	0.893432	0.971699	0.911213	0.885804	1.16707	0.181936
>sp	Q9BT40	INP5K_HUMAN Inositol polyphosphate 5-phosphatase K OS=Homo sapiens OX=9606 GN=INPP5K PE=1 SV=3	1.13845	0.973607	1.11829	1.00103	0.966167	0.802455	1.16634	0.128263
>sp	Q9Y333	LSM2_HUMAN U6 snRNA-associated Sm-like protein LSm2 OS=Homo sapiens OX=9606 GN=LSM2 PE=1 SV=1	1.09731	1.07045	1.06217	0.777462	0.923448	1.06916	1.16601	0.145193
>sp	P55058	PLTP_HUMAN Phospholipid transfer protein OS=Homo sapiens OX=9606 GN=PLTP PE=1 SV=1	1.02348	0.952003	1.25439	0.735517	0.707349	1.32727	1.16596	0.527542
>sp	P10415	BCL2_HUMAN Apoptosis regulator Bcl-2 OS=Homo sapiens OX=9606 GN=BCL2 PE=1 SV=2	1.19025	0.943716	1.09521	0.792986	1.10401	0.873826	1.16542	0.263778
>sp	P21281	VATB2_HUMAN V-type proton ATPase subunit B, brain isoform OS=Homo sapiens OX=9606 GN=ATP6V1B2 PE=1 SV=3	1.10952	1.04891	1.06973	1.04462	0.963198	0.764031	1.16462	0.148835
>sp	Q9Y2X7	GIT1_HUMAN ARF GTPase-activating protein GIT1 OS=Homo sapiens OX=9606 GN=GIT1 PE=1 SV=2	1.25336	0.974215	1.00057	0.860212	0.849413	1.06223	1.16461	0.248583
>sp	Q16851	UGPA_HUMAN UTP--glucose-1-phosphate uridylyltransferase OS=Homo sapiens OX=9606 GN=UGP2 PE=1 SV=5	1.12301	0.967844	1.13696	0.851791	0.871387	1.049	1.16436	0.14088
>sp	Q9BXS4	TMM59_HUMAN Transmembrane protein 59 OS=Homo sapiens OX=9606 GN=TMEM59 PE=1 SV=1	1.05647	1.0393	1.13133	0.81784	0.766744	1.18832	1.1638	0.327368
>sp	Q13085	ACACA_HUMAN Acetyl-CoA carboxylase 1 OS=Homo sapiens OX=9606 GN=ACACA PE=1 SV=2	0.977399	1.12396	1.12559	0.890733	0.982272	0.900043	1.16368	0.056975
>sp	O75044	SRGP2_HUMAN SLIT-ROBO Rho GTPase-activating protein 2 OS=Homo sapiens OX=9606 GN=SRGAP2 PE=1 SV=3	1.07469	0.998454	1.1532	0.871563	0.912018	0.990076	1.16321	0.0560833
>sp	Q15293	RCN1_HUMAN Reticulocalbin-1 OS=Homo sapiens OX=9606 GN=RCN1 PE=1 SV=1	1.21917	0.828067	1.17901	0.939269	0.78269	1.05179	1.16313	0.361957
>sp	O60488	ACSL4_HUMAN Long-chain-fatty-acid--CoA ligase 4 OS=Homo sapiens OX=9606 GN=ACSL4 PE=1 SV=2	1.001	1.1025	1.12181	1.04652	1.01581	0.712356	1.1624	0.254613
>sp	Q9BWD1	THIC_HUMAN Acetyl-CoA acetyltransferase, cytosolic OS=Homo sapiens OX=9606 GN=ACAT2 PE=1 SV=2	1.22917	0.994577	1.00147	0.836137	0.911254	1.02739	1.16233	0.189358
>sp	Q9BQ52	RNZ2_HUMAN Zinc phosphodiesterase ELAC protein 2 OS=Homo sapiens OX=9606 GN=ELAC2 PE=1 SV=2	1.03062	1.05309	1.14098	0.719989	1.19551	0.859817	1.16192	0.360124
>sp	Q9UEU0	VTI1B_HUMAN Vesicle transport through interaction with t-SNAREs homolog 1B OS=Homo sapiens OX=9606 GN=VTI1B PE=1 SV=3	1.21489	1.03524	0.974375	0.93817	0.920441	0.916884	1.16178	0.107907
>sp	Q15006	EMC2_HUMAN ER membrane protein complex subunit 2 OS=Homo sapiens OX=9606 GN=EMC2 PE=1 SV=1	1.1914	0.954992	1.07788	1.03185	0.948517	0.795356	1.1616	0.198967
>sp	O75886	STAM2_HUMAN Signal transducing adapter molecule 2 OS=Homo sapiens OX=9606 GN=STAM2 PE=1 SV=1	1.27628	1.07797	0.869561	0.998105	0.995967	0.782124	1.16123	0.339051
>sp	Q96N67	DOCK7_HUMAN Dedicator of cytokinesis protein 7 OS=Homo sapiens OX=9606 GN=DOCK7 PE=1 SV=4	1.23498	1.05974	0.927644	0.905614	0.926165	0.945861	1.16011	0.173999
>sp	Q8NHP6	MSPD2_HUMAN Motile sperm domain-containing protein 2 OS=Homo sapiens OX=9606 GN=MOSPD2 PE=1 SV=1	1.24314	0.922256	1.05624	0.941491	0.882855	0.954018	1.15954	0.197104
>sp	P62318	SMD3_HUMAN Small nuclear ribonucleoprotein Sm D3 OS=Homo sapiens OX=9606 GN=SNRPD3 PE=1 SV=1	1.15155	1.22118	0.848684	0.835215	0.893139	1.05023	1.15937	0.323334
>sp	Q6UB35	C1TM_HUMAN Monofunctional C1-tetrahydrofolate synthase, mitochondrial OS=Homo sapiens OX=9606 GN=MTHFD1L PE=1 SV=1	0.886441	1.3289	1.00577	0.917787	1.14776	0.713353	1.15913	0.463969
>sp	Q12907	LMAN2_HUMAN Vesicular integral-membrane protein VIP36 OS=Homo sapiens OX=9606 GN=LMAN2 PE=1 SV=1	1.10979	1.04408	1.06604	1.0161	0.987382	0.776613	1.1582	0.133093
>sp	Q9NYK5	RM39_HUMAN 39S ribosomal protein L39, mitochondrial OS=Homo sapiens OX=9606 GN=MRPL39 PE=1 SV=3	1.15967	0.935762	1.12401	0.884407	1.04813	0.848016	1.15785	0.190044
>sp	Q15046	SYK_HUMAN Lysine--tRNA ligase OS=Homo sapiens OX=9606 GN=KARS PE=1 SV=3	1.07928	1.04404	1.09584	0.854303	1.00389	0.922657	1.15762	0.0333325
>sp	Q86Y07	VRK2_HUMAN Serine/threonine-protein kinase VRK2 OS=Homo sapiens OX=9606 GN=VRK2 PE=1 SV=3	1.28906	0.957979	0.972036	1.07784	0.91277	0.790318	1.15755	0.34481
>sp	Q14258	TRI25_HUMAN E3 ubiquitin/ISG15 ligase TRIM25 OS=Homo sapiens OX=9606 GN=TRIM25 PE=1 SV=2	1.18922	1.01154	1.01821	0.754014	0.868803	1.15821	1.15748	0.335852
>sp	O75844	FACE1_HUMAN CAAX prenyl protease 1 homolog OS=Homo sapiens OX=9606 GN=ZMPSTE24 PE=1 SV=2	1.09608	1.0833	1.03925	1.09417	0.967076	0.720121	1.15721	0.259971
>sp	O43169	CYB5B_HUMAN Cytochrome b5 type B OS=Homo sapiens OX=9606 GN=CYB5B PE=1 SV=2	1.075	0.916826	1.22667	1.05209	0.928486	0.800929	1.1571	0.27455
>sp	P04844	RPN2_HUMAN Dolichyl-diphosphooligosaccharide--protein glycosyltransferase subunit 2 OS=Homo sapiens OX=9606 GN=RPN2 PE=1 SV=3	1.13632	0.978788	1.10296	1.0731	0.994387	0.714438	1.15678	0.28862
>sp	Q8N1G2	CMTR1_HUMAN Cap-specific mRNA (nucleoside-2'-O-)-methyltransferase 1 OS=Homo sapiens OX=9606 GN=CMTR1 PE=1 SV=1	1.15264	1.08368	0.981627	0.846816	0.941841	0.993403	1.15668	0.0913228
>sp	Q96J42	TXD15_HUMAN Thioredoxin domain-containing protein 15 OS=Homo sapiens OX=9606 GN=TXNDC15 PE=1 SV=1	1.12572	1.017	1.07412	1.11743	0.832883	0.832846	1.15582	0.221494
>sp	O00429	DNM1L_HUMAN Dynamin-1-like protein OS=Homo sapiens OX=9606 GN=DNM1L PE=1 SV=2	0.922701	1.43119	0.862878	0.954585	0.986771	0.841872	1.15577	0.479621
>sp	Q5J8M3	EMC4_HUMAN ER membrane protein complex subunit 4 OS=Homo sapiens OX=9606 GN=EMC4 PE=1 SV=2	1.11367	1.03373	1.06929	1.13988	0.929837	0.713583	1.15571	0.312874
>sp	Q03701	CEBPZ_HUMAN CCAAT/enhancer-binding protein zeta OS=Homo sapiens OX=9606 GN=CEBPZ PE=1 SV=3	1.08449	1.0863	1.04555	0.821337	0.952936	1.00939	1.15543	0.0654958
>sp	Q9BRR6	ADPGK_HUMAN ADP-dependent glucokinase OS=Homo sapiens OX=9606 GN=ADPGK PE=1 SV=1	1.091	1.05542	1.06944	1.13413	0.999378	0.650635	1.15506	0.375468
>sp	Q7Z3B4	NUP54_HUMAN Nucleoporin p54 OS=Homo sapiens OX=9606 GN=NUP54 PE=1 SV=2	0.90896	1.22624	1.08039	1.07884	0.876845	0.828729	1.15485	0.295373
>sp	Q14554	PDIA5_HUMAN Protein disulfide-isomerase A5 OS=Homo sapiens OX=9606 GN=PDIA5 PE=1 SV=1	1.1346	0.88116	1.1992	1.06397	0.946813	0.774254	1.15437	0.327064
>sp	Q9NUD5	ZCHC3_HUMAN Zinc finger CCHC domain-containing protein 3 OS=Homo sapiens OX=9606 GN=ZCCHC3 PE=1 SV=2	1.2348	0.899797	1.08023	0.835039	0.754104	1.19604	1.15426	0.438988
>sp	P07711	CATL1_HUMAN Cathepsin L1 OS=Homo sapiens OX=9606 GN=CTSL PE=1 SV=2	0.91581	0.984155	1.31436	0.956735	1.1279	0.701043	1.15387	0.459376
>sp	Q9H813	TM206_HUMAN Transmembrane protein 206 OS=Homo sapiens OX=9606 GN=TMEM206 PE=1 SV=1	1.12496	1.19185	0.89708	0.928091	0.899122	0.958896	1.15354	0.191705
>sp	O94966	UBP19_HUMAN Ubiquitin carboxyl-terminal hydrolase 19 OS=Homo sapiens OX=9606 GN=USP19 PE=1 SV=2	1.13811	1.14188	0.932128	1.01921	1.05603	0.712649	1.15217	0.334659
>sp	Q8NB37	GALD1_HUMAN Glutamine amidotransferase-like class 1 domain-containing protein 1 OS=Homo sapiens OX=9606 GN=GATD1 PE=1 SV=1	1.35629	1.0107	0.844999	0.882994	1.00532	0.899698	1.15207	0.41457
>sp	P30566	PUR8_HUMAN Adenylosuccinate lyase OS=Homo sapiens OX=9606 GN=ADSL PE=1 SV=2	1.22469	0.931495	1.05483	0.83756	0.973683	0.977747	1.15132	0.219327
>sp	Q96HD1	CREL1_HUMAN Cysteine-rich with EGF-like domain protein 1 OS=Homo sapiens OX=9606 GN=CRELD1 PE=1 SV=3	1.05442	0.957636	1.1986	0.922366	0.959066	0.907916	1.15104	0.12153
>sp	Q9UMX0	UBQL1_HUMAN Ubiquilin-1 OS=Homo sapiens OX=9606 GN=UBQLN1 PE=1 SV=2	1.17435	1.20718	0.828627	0.987585	1.00494	0.797319	1.15066	0.367851
>sp	O00754	MA2B1_HUMAN Lysosomal alpha-mannosidase OS=Homo sapiens OX=9606 GN=MAN2B1 PE=1 SV=3	0.994877	0.937983	1.27631	1.02953	0.87537	0.885923	1.1499	0.294919
>sp	Q13098	CSN1_HUMAN COP9 signalosome complex subunit 1 OS=Homo sapiens OX=9606 GN=GPS1 PE=1 SV=4	1.07417	1.19157	0.941567	0.884074	0.949099	0.959513	1.14847	0.143019
>sp	Q7Z392	TPC11_HUMAN Trafficking protein particle complex subunit 11 OS=Homo sapiens OX=9606 GN=TRAPPC11 PE=1 SV=2	1.25729	0.976878	0.972978	0.974634	0.972508	0.845715	1.14834	0.252348
>sp	Q9Y450	HBS1L_HUMAN HBS1-like protein OS=Homo sapiens OX=9606 GN=HBS1L PE=1 SV=1	1.22046	0.902808	1.0838	0.882063	0.910949	0.999923	1.14828	0.234068
>sp	O43617	TPPC3_HUMAN Trafficking protein particle complex subunit 3 OS=Homo sapiens OX=9606 GN=TRAPPC3 PE=1 SV=1	1.2607	0.986682	0.959137	0.898756	0.99121	0.903519	1.14786	0.243906
>sp	Q7L2E3	DHX30_HUMAN ATP-dependent RNA helicase DHX30 OS=Homo sapiens OX=9606 GN=DHX30 PE=1 SV=1	0.975285	1.06399	1.16702	0.865853	1.00608	0.921771	1.14768	0.116167
>sp	Q9C0E8	LNP_HUMAN Endoplasmic reticulum junction formation protein lunapark OS=Homo sapiens OX=9606 GN=LNPK PE=1 SV=2	1.25458	0.99523	0.955806	0.951029	0.90984	0.93352	1.14716	0.220405
>sp	Q9HCE1	MOV10_HUMAN Helicase MOV-10 OS=Homo sapiens OX=9606 GN=MOV10 PE=1 SV=2	1.09063	0.912573	1.20206	0.743721	0.862194	1.18882	1.14689	0.43407
>sp	A0FGR8	ESYT2_HUMAN Extended synaptotagmin-2 OS=Homo sapiens OX=9606 GN=ESYT2 PE=1 SV=1	1.17603	0.979601	1.04961	1.03665	0.971661	0.786437	1.14688	0.221036
>sp	Q9HA77	SYCM_HUMAN Probable cysteine--tRNA ligase, mitochondrial OS=Homo sapiens OX=9606 GN=CARS2 PE=1 SV=1	0.76548	1.2672	1.17226	0.919955	1.05148	0.823622	1.14664	0.460341
>sp	Q5NDL2	EOGT_HUMAN EGF domain-specific O-linked N-acetylglucosamine transferase OS=Homo sapiens OX=9606 GN=EOGT PE=1 SV=1	1.23268	0.934203	1.03724	1.038	1.06788	0.689995	1.14601	0.4144
>sp	Q8IWB9	TEX2_HUMAN Testis-expressed protein 2 OS=Homo sapiens OX=9606 GN=TEX2 PE=1 SV=2	1.20984	1.00286	0.991159	1.00281	0.983957	0.809376	1.14581	0.221767
>sp	Q9Y2H6	FND3A_HUMAN Fibronectin type-III domain-containing protein 3A OS=Homo sapiens OX=9606 GN=FNDC3A PE=1 SV=4	1.16608	1.08398	0.953469	1.0266	0.928472	0.841402	1.14556	0.172565
>sp	O14734	ACOT8_HUMAN Acyl-coenzyme A thioesterase 8 OS=Homo sapiens OX=9606 GN=ACOT8 PE=1 SV=1	1.14755	0.800181	1.25568	1.08735	0.865161	0.84407	1.14547	0.438882
>sp	Q9H8V3	ECT2_HUMAN Protein ECT2 OS=Homo sapiens OX=9606 GN=ECT2 PE=1 SV=4	1.20163	1.00345	0.998065	0.70812	1.15199	0.936749	1.14526	0.402001
>sp	Q5T160	SYRM_HUMAN Probable arginine--tRNA ligase, mitochondrial OS=Homo sapiens OX=9606 GN=RARS2 PE=1 SV=1	1.00611	0.73798	1.4588	0.859301	1.04351	0.894307	1.14507	0.568219
>sp	P04843	RPN1_HUMAN Dolichyl-diphosphooligosaccharide--protein glycosyltransferase subunit 1 OS=Homo sapiens OX=9606 GN=RPN1 PE=1 SV=1	1.11209	0.966234	1.12373	1.09386	0.952717	0.751365	1.14443	0.29374
>sp	Q8WUY1	THEM6_HUMAN Protein THEM6 OS=Homo sapiens OX=9606 GN=THEM6 PE=1 SV=2	1.09047	0.934269	1.17715	1.05564	0.921598	0.820869	1.14431	0.243006
>sp	Q03252	LMNB2_HUMAN Lamin-B2 OS=Homo sapiens OX=9606 GN=LMNB2 PE=1 SV=4	1.03925	1.33076	0.831147	0.967096	0.973731	0.858008	1.14375	0.420895
>sp	O15400	STX7_HUMAN Syntaxin-7 OS=Homo sapiens OX=9606 GN=STX7 PE=1 SV=4	1.19433	1.07292	0.933484	1.03241	0.944329	0.822528	1.14342	0.239245
>sp	Q92791	SC65_HUMAN Endoplasmic reticulum protein SC65 OS=Homo sapiens OX=9606 GN=P3H4 PE=1 SV=1	1.11785	0.887665	1.19408	1.10214	0.887526	0.810738	1.14255	0.353318
>sp	Q9BV79	MECR_HUMAN Enoyl-[acyl-carrier-protein] reductase, mitochondrial OS=Homo sapiens OX=9606 GN=MECR PE=1 SV=2	1.18182	1.0099	1.00727	0.641984	1.16495	0.994079	1.14208	0.465053
>sp	Q86TM6	SYVN1_HUMAN E3 ubiquitin-protein ligase synoviolin OS=Homo sapiens OX=9606 GN=SYVN1 PE=1 SV=2	0.929522	1.11374	1.15477	1.05044	1.00956	0.741975	1.14135	0.329364
>sp	Q13671	RIN1_HUMAN Ras and Rab interactor 1 OS=Homo sapiens OX=9606 GN=RIN1 PE=1 SV=4	0.959033	1.04006	1.19892	0.875971	0.865736	1.06029	1.14133	0.235602
>sp	Q9P0L0	VAPA_HUMAN Vesicle-associated membrane protein-associated protein A OS=Homo sapiens OX=9606 GN=VAPA PE=1 SV=3	1.26041	1.03174	0.905498	1.0217	0.98222	0.798425	1.14106	0.349857
>sp	Q9H3S7	PTN23_HUMAN Tyrosine-protein phosphatase non-receptor type 23 OS=Homo sapiens OX=9606 GN=PTPN23 PE=1 SV=1	0.864859	1.41577	0.916406	0.665334	1.31816	0.819478	1.14059	0.644856
>sp	Q12849	GRSF1_HUMAN G-rich sequence factor 1 OS=Homo sapiens OX=9606 GN=GRSF1 PE=1 SV=3	0.94961	1.24578	1.00148	0.996998	1.09879	0.707337	1.14046	0.427066
>sp	P62266	RS23_HUMAN 40S ribosomal protein S23 OS=Homo sapiens OX=9606 GN=RPS23 PE=1 SV=3	1.12642	0.939397	1.13099	0.675216	0.628921	1.49906	1.14041	0.674015
>sp	P00540	MOS_HUMAN Proto-oncogene serine/threonine-protein kinase mos OS=Homo sapiens OX=9606 GN=MOS PE=1 SV=1	0.858802	1.47911	0.857911	0.93709	1.0383	0.828787	1.13967	0.577476
>sp	Q9Y5W8	SNX13_HUMAN Sorting nexin-13 OS=Homo sapiens OX=9606 GN=SNX13 PE=1 SV=4	1.0311	1.02538	1.13917	1.06799	0.966004	0.770357	1.13953	0.241056
>sp	Q6NUQ4	TM214_HUMAN Transmembrane protein 214 OS=Homo sapiens OX=9606 GN=TMEM214 PE=1 SV=2	1.08842	1.07729	1.02953	1.12074	1.00688	0.677129	1.13922	0.387144
>sp	Q86T03	PP4P1_HUMAN Type 1 phosphatidylinositol 4,5-bisphosphate 4-phosphatase OS=Homo sapiens OX=9606 GN=PIP4P1 PE=1 SV=1	0.90694	1.14303	1.14466	1.03827	1.00151	0.765592	1.13875	0.327208
>sp	Q9NUV7	SPTC3_HUMAN Serine palmitoyltransferase 3 OS=Homo sapiens OX=9606 GN=SPTLC3 PE=1 SV=3	0.935023	1.03041	1.22802	1.0707	0.880832	0.855009	1.13786	0.305532
>sp	Q92820	GGH_HUMAN Gamma-glutamyl hydrolase OS=Homo sapiens OX=9606 GN=GGH PE=1 SV=2	1.05139	0.943122	1.19882	1.08244	1.0146	0.70963	1.13776	0.398557
>sp	P05997	CO5A2_HUMAN Collagen alpha-2(V) chain OS=Homo sapiens OX=9606 GN=COL5A2 PE=1 SV=3	1.35105	0.914616	0.927448	0.997562	0.716537	1.09278	1.1376	0.519504
>sp	P28288	ABCD3_HUMAN ATP-binding cassette sub-family D member 3 OS=Homo sapiens OX=9606 GN=ABCD3 PE=1 SV=1	1.16871	1.01882	1.00514	1.11857	0.928708	0.76005	1.13726	0.330458
>sp	Q8NFQ8	TOIP2_HUMAN Torsin-1A-interacting protein 2 OS=Homo sapiens OX=9606 GN=TOR1AIP2 PE=1 SV=1	1.18245	1.02366	0.986418	1.11872	1.02634	0.662414	1.13715	0.445155
>sp	P52298	NCBP2_HUMAN Nuclear cap-binding protein subunit 2 OS=Homo sapiens OX=9606 GN=NCBP2 PE=1 SV=1	1.26616	1.01998	0.90618	0.92407	0.782057	1.10156	1.13699	0.414047
>sp	Q9NXF1	TEX10_HUMAN Testis-expressed protein 10 OS=Homo sapiens OX=9606 GN=TEX10 PE=1 SV=2	0.907442	1.37419	0.910243	0.857418	1.15828	0.792422	1.13666	0.541179
>sp	P53990	IST1_HUMAN IST1 homolog OS=Homo sapiens OX=9606 GN=IST1 PE=1 SV=1	0.961285	1.05384	1.17655	0.939456	0.846457	1.02241	1.13651	0.187331
>sp	Q6RW13	ATRAP_HUMAN Type-1 angiotensin II receptor-associated protein OS=Homo sapiens OX=9606 GN=AGTRAP PE=1 SV=1	1.17648	1.02967	0.985497	0.908334	0.894434	1.00558	1.13649	0.131266
>sp	P32322	P5CR1_HUMAN Pyrroline-5-carboxylate reductase 1, mitochondrial OS=Homo sapiens OX=9606 GN=PYCR1 PE=1 SV=2	0.815018	1.18999	1.18646	0.902963	1.19863	0.706946	1.13634	0.537438
>sp	P29590	PML_HUMAN Protein PML OS=Homo sapiens OX=9606 GN=PML PE=1 SV=3	1.33737	0.976105	0.877445	1.01405	0.923852	0.871181	1.13593	0.432209
>sp	O75935	DCTN3_HUMAN Dynactin subunit 3 OS=Homo sapiens OX=9606 GN=DCTN3 PE=1 SV=1	1.14597	1.10674	0.938134	0.986778	0.952187	0.870193	1.13587	0.154238
>sp	Q9UJX4	APC5_HUMAN Anaphase-promoting complex subunit 5 OS=Homo sapiens OX=9606 GN=ANAPC5 PE=1 SV=2	0.929709	1.0563	1.20455	0.863947	1.08747	0.858017	1.13566	0.310846
>sp	Q13155	AIMP2_HUMAN Aminoacyl tRNA synthase complex-interacting multifunctional protein 2 OS=Homo sapiens OX=9606 GN=AIMP2 PE=1 SV=2	1.15379	1.03636	1.00031	0.860832	1.05902	0.88968	1.13558	0.175607
>sp	O94874	UFL1_HUMAN E3 UFM1-protein ligase 1 OS=Homo sapiens OX=9606 GN=UFL1 PE=1 SV=2	1.19145	1.01746	0.981522	1.06466	0.991655	0.753248	1.13556	0.328611
>sp	Q8N2G8	GHDC_HUMAN GH3 domain-containing protein OS=Homo sapiens OX=9606 GN=GHDC PE=1 SV=2	0.991675	0.949351	1.2494	1.00148	0.891989	0.916106	1.13555	0.270937
>sp	O00401	WASL_HUMAN Neural Wiskott-Aldrich syndrome protein OS=Homo sapiens OX=9606 GN=WASL PE=1 SV=2	1.13536	0.955409	1.09954	1.31271	1.11048	0.386508	1.13546	0.680772
>sp	P61960	UFM1_HUMAN Ubiquitin-fold modifier 1 OS=Homo sapiens OX=9606 GN=UFM1 PE=1 SV=1	1.18237	0.983743	1.02366	0.913923	0.88616	1.01014	1.13506	0.15089
>sp	E9PAV3	NACAM_HUMAN Nascent polypeptide-associated complex subunit alpha, muscle-specific form OS=Homo sapiens OX=9606 GN=NACA PE=1 SV=1	1.14596	0.85578	1.18755	0.598755	0.544444	1.66751	1.13469	0.756646
>sp	P25398	RS12_HUMAN 40S ribosomal protein S12 OS=Homo sapiens OX=9606 GN=RPS12 PE=1 SV=3	0.937074	0.849129	1.40247	0.74026	0.609498	1.46157	1.13422	0.710672
>sp	P15848	ARSB_HUMAN Arylsulfatase B OS=Homo sapiens OX=9606 GN=ARSB PE=1 SV=1	1.14962	1.10487	0.93403	1.07557	0.869427	0.866492	1.1341	0.258181
>sp	Q8NCC3	PAG15_HUMAN Group XV phospholipase A2 OS=Homo sapiens OX=9606 GN=PLA2G15 PE=1 SV=2	1.13655	1.022	1.02947	1.03092	0.98974	0.79132	1.13373	0.204206
>sp	P61163	ACTZ_HUMAN Alpha-centractin OS=Homo sapiens OX=9606 GN=ACTR1A PE=1 SV=1	1.23456	0.961308	0.992131	0.932144	0.939464	0.940398	1.13371	0.220705
>sp	Q8IZ81	ELMD2_HUMAN ELMO domain-containing protein 2 OS=Homo sapiens OX=9606 GN=ELMOD2 PE=1 SV=1	1.14103	0.913513	1.13321	1.02518	0.900409	0.886652	1.13353	0.221941
>sp	Q9H9A6	LRC40_HUMAN Leucine-rich repeat-containing protein 40 OS=Homo sapiens OX=9606 GN=LRRC40 PE=1 SV=1	1.00889	1.14728	1.03089	0.921715	0.911958	0.979273	1.133	0.0594879
>sp	O60524	NEMF_HUMAN Nuclear export mediator factor NEMF OS=Homo sapiens OX=9606 GN=NEMF PE=1 SV=4	1.16398	1.07204	0.95087	0.800909	1.06405	0.948153	1.13287	0.272543
>sp	Q86WJ1	CHD1L_HUMAN Chromodomain-helicase-DNA-binding protein 1-like OS=Homo sapiens OX=9606 GN=CHD1L PE=1 SV=3	1.01486	0.979821	1.19204	1.06814	0.985037	0.760102	1.13274	0.332663
>sp	Q6P4A7	SFXN4_HUMAN Sideroflexin-4 OS=Homo sapiens OX=9606 GN=SFXN4 PE=1 SV=1	1.36783	0.873216	0.945647	0.85313	1.18729	0.772892	1.13272	0.566932
>sp	P61313	RL15_HUMAN 60S ribosomal protein L15 OS=Homo sapiens OX=9606 GN=RPL15 PE=1 SV=2	1.0876	0.945857	1.15319	0.897344	1.0532	0.862812	1.13269	0.215706
>sp	P56192	SYMC_HUMAN Methionine--tRNA ligase, cytoplasmic OS=Homo sapiens OX=9606 GN=MARS PE=1 SV=2	1.1076	1.02312	1.05528	0.874988	1.0364	0.902614	1.13219	0.0895613
>sp	Q9Y2Z4	SYYM_HUMAN Tyrosine--tRNA ligase, mitochondrial OS=Homo sapiens OX=9606 GN=YARS2 PE=1 SV=2	0.807618	1.14287	1.23513	0.787921	1.08211	0.94435	1.13191	0.469961
>sp	P51149	RAB7A_HUMAN Ras-related protein Rab-7a OS=Homo sapiens OX=9606 GN=RAB7A PE=1 SV=1	1.12393	1.04837	1.01095	1.05913	0.990613	0.76701	1.13011	0.264642
>sp	P30519	HMOX2_HUMAN Heme oxygenase 2 OS=Homo sapiens OX=9606 GN=HMOX2 PE=1 SV=2	1.22218	0.995031	0.96597	1.11044	0.978133	0.728253	1.13006	0.426991
>sp	Q13724	MOGS_HUMAN Mannosyl-oligosaccharide glucosidase OS=Homo sapiens OX=9606 GN=MOGS PE=1 SV=5	1.12078	0.938539	1.1234	1.06667	1.00822	0.742388	1.12971	0.356803
>sp	P40429	RL13A_HUMAN 60S ribosomal protein L13a OS=Homo sapiens OX=9606 GN=RPL13A PE=1 SV=2	1.09378	1.03428	1.05464	0.896561	1.06608	0.854659	1.1297	0.142992
>sp	Q53EL6	PDCD4_HUMAN Programmed cell death protein 4 OS=Homo sapiens OX=9606 GN=PDCD4 PE=1 SV=2	1.20385	0.937553	1.04078	0.457397	0.445646	1.91477	1.12931	0.817843
>sp	Q08945	SSRP1_HUMAN FACT complex subunit SSRP1 OS=Homo sapiens OX=9606 GN=SSRP1 PE=1 SV=1	0.896583	1.27732	1.00773	0.982639	0.929973	0.905751	1.1289	0.352849
>sp	P83731	RL24_HUMAN 60S ribosomal protein L24 OS=Homo sapiens OX=9606 GN=RPL24 PE=1 SV=1	1.07645	1.15719	0.947917	1.00631	0.728405	1.08373	1.12884	0.383926
>sp	Q9Y4L1	HYOU1_HUMAN Hypoxia up-regulated protein 1 OS=Homo sapiens OX=9606 GN=HYOU1 PE=1 SV=1	1.23207	0.903755	1.04558	1.13461	0.933231	0.750757	1.12872	0.454163
>sp	Q3MHD2	LSM12_HUMAN Protein LSM12 homolog OS=Homo sapiens OX=9606 GN=LSM12 PE=1 SV=2	1.40892	0.879422	0.892945	0.84256	0.809618	1.16653	1.12863	0.592705
>sp	Q96FS4	SIPA1_HUMAN Signal-induced proliferation-associated protein 1 OS=Homo sapiens OX=9606 GN=SIPA1 PE=1 SV=1	0.977241	0.818143	1.38543	0.792151	0.725593	1.30144	1.12827	0.652652
>sp	P18074	ERCC2_HUMAN General transcription and DNA repair factor IIH helicase subunit XPD OS=Homo sapiens OX=9606 GN=ERCC2 PE=1 SV=1	1.08116	1.08735	1.01156	0.861997	0.986837	0.971098	1.12771	0.0600264
>sp	Q9Y256	FACE2_HUMAN CAAX prenyl protease 2 OS=Homo sapiens OX=9606 GN=RCE1 PE=1 SV=1	1.00313	1.13706	1.03967	1.16742	1.02341	0.629305	1.12756	0.509391
>sp	Q96J01	THOC3_HUMAN THO complex subunit 3 OS=Homo sapiens OX=9606 GN=THOC3 PE=1 SV=1	1.047	1.21569	0.916318	0.662509	0.772781	1.3857	1.12691	0.646518
>sp	Q9BQA1	MEP50_HUMAN Methylosome protein 50 OS=Homo sapiens OX=9606 GN=WDR77 PE=1 SV=1	1.07683	0.940503	1.16056	0.928207	0.919899	0.974004	1.12607	0.148153
>sp	P61006	RAB8A_HUMAN Ras-related protein Rab-8A OS=Homo sapiens OX=9606 GN=RAB8A PE=1 SV=1	1.12147	0.982898	1.07335	1.10652	0.978113	0.737644	1.12594	0.362922
>sp	P48729	KC1A_HUMAN Casein kinase I isoform alpha OS=Homo sapiens OX=9606 GN=CSNK1A1 PE=1 SV=2	1.07344	0.988751	1.11457	0.922541	0.895698	1.005	1.12522	0.076061
>sp	Q9Y6I9	TX264_HUMAN Testis-expressed protein 264 OS=Homo sapiens OX=9606 GN=TEX264 PE=1 SV=1	1.17355	1.1071	0.895931	1.04341	0.981152	0.798856	1.12508	0.349856
>sp	O15127	SCAM2_HUMAN Secretory carrier-associated membrane protein 2 OS=Homo sapiens OX=9606 GN=SCAMP2 PE=1 SV=2	1.11458	1.05968	1.00141	0.96134	1.04425	0.818731	1.1244	0.186367
>sp	P08133	ANXA6_HUMAN Annexin A6 OS=Homo sapiens OX=9606 GN=ANXA6 PE=1 SV=3	0.994336	1.38375	0.796143	0.874716	0.819412	1.13164	1.12331	0.588224
>sp	Q12929	EPS8_HUMAN Epidermal growth factor receptor kinase substrate 8 OS=Homo sapiens OX=9606 GN=EPS8 PE=1 SV=1	1.07699	1.08926	1.00752	0.82997	0.861938	1.13432	1.12297	0.310541
>sp	P37198	NUP62_HUMAN Nuclear pore glycoprotein p62 OS=Homo sapiens OX=9606 GN=NUP62 PE=1 SV=3	0.981733	1.05631	1.13551	1.03111	0.951231	0.844111	1.12281	0.173896
>sp	Q8N5K1	CISD2_HUMAN CDGSH iron-sulfur domain-containing protein 2 OS=Homo sapiens OX=9606 GN=CISD2 PE=1 SV=1	1.01896	1.07637	1.07821	1.05324	1.01136	0.761854	1.1228	0.28147
>sp	Q9UHK6	AMACR_HUMAN Alpha-methylacyl-CoA racemase OS=Homo sapiens OX=9606 GN=AMACR PE=1 SV=2	1.09993	0.965711	1.10762	0.921791	0.963773	0.941172	1.12259	0.0724222
>sp	P11142	HSP7C_HUMAN Heat shock cognate 71 kDa protein OS=Homo sapiens OX=9606 GN=HSPA8 PE=1 SV=1	1.10003	1.22547	0.847767	1.01412	1.00776	0.804871	1.12258	0.426428
>sp	O95714	HERC2_HUMAN E3 ubiquitin-protein ligase HERC2 OS=Homo sapiens OX=9606 GN=HERC2 PE=1 SV=2	1.0634	0.954944	1.15395	1.03763	0.947287	0.842792	1.12186	0.226719
>sp	Q15005	SPCS2_HUMAN Signal peptidase complex subunit 2 OS=Homo sapiens OX=9606 GN=SPCS2 PE=1 SV=3	1.13933	1.04586	0.986259	1.21696	1.00233	0.609268	1.12122	0.566965
>sp	Q92616	GCN1_HUMAN eIF-2-alpha kinase activator GCN1 OS=Homo sapiens OX=9606 GN=GCN1 PE=1 SV=6	1.16289	1.05355	0.9544	0.813795	1.01331	1.00205	1.12077	0.26703
>sp	P27544	CERS1_HUMAN Ceramide synthase 1 OS=Homo sapiens OX=9606 GN=CERS1 PE=1 SV=1	0.971506	1.14929	1.05004	1.14029	0.79144	0.89743	1.12077	0.379381
>sp	Q7Z4Q2	HEAT3_HUMAN HEAT repeat-containing protein 3 OS=Homo sapiens OX=9606 GN=HEATR3 PE=1 SV=2	0.937719	1.23867	0.994417	0.960291	1.06253	0.806375	1.12074	0.391382
>sp	Q7L1Q6	BZW1_HUMAN Basic leucine zipper and W2 domain-containing protein 1 OS=Homo sapiens OX=9606 GN=BZW1 PE=1 SV=1	1.01849	0.951074	1.20075	0.849463	1.09654	0.883686	1.12037	0.35006
>sp	Q9H553	ALG2_HUMAN Alpha-1,3/1,6-mannosyltransferase ALG2 OS=Homo sapiens OX=9606 GN=ALG2 PE=1 SV=1	1.00893	0.922862	1.23789	1.06719	0.999866	0.763268	1.1199	0.438648
>sp	Q6NTF9	RHBD2_HUMAN Rhomboid domain-containing protein 2 OS=Homo sapiens OX=9606 GN=RHBDD2 PE=2 SV=2	1.07104	1.06486	1.03253	1.05917	1.00576	0.766645	1.11896	0.283549
>sp	Q7L5D6	GET4_HUMAN Golgi to ER traffic protein 4 homolog OS=Homo sapiens OX=9606 GN=GET4 PE=1 SV=1	1.07441	1.19899	0.894601	0.788254	1.00075	1.04299	1.11865	0.397726
>sp	Q9NRX2	RM17_HUMAN 39S ribosomal protein L17, mitochondrial OS=Homo sapiens OX=9606 GN=MRPL17 PE=1 SV=1	0.877814	0.981243	1.30869	0.691549	0.867283	1.27342	1.11845	0.6316
>sp	P51648	AL3A2_HUMAN Fatty aldehyde dehydrogenase OS=Homo sapiens OX=9606 GN=ALDH3A2 PE=1 SV=1	1.10919	0.964039	1.09434	1.05227	1.00821	0.771949	1.11832	0.320051
>sp	Q96HY6	DDRGK_HUMAN DDRGK domain-containing protein 1 OS=Homo sapiens OX=9606 GN=DDRGK1 PE=1 SV=2	1.21295	1.0643	0.890099	1.06794	1.00961	0.7551	1.11816	0.451584
>sp	Q9BTX1	NDC1_HUMAN Nucleoporin NDC1 OS=Homo sapiens OX=9606 GN=NDC1 PE=1 SV=2	1.14783	0.874346	1.14514	1.06013	1.04714	0.725418	1.11813	0.476585
>sp	Q96KA5	CLP1L_HUMAN Cleft lip and palate transmembrane protein 1-like protein OS=Homo sapiens OX=9606 GN=CLPTM1L PE=1 SV=1	1.15188	1.01837	0.996842	1.12635	0.988698	0.717853	1.11797	0.437919
>sp	Q92643	GPI8_HUMAN GPI-anchor transamidase OS=Homo sapiens OX=9606 GN=PIGK PE=1 SV=2	1.11034	0.909813	1.14606	0.990301	0.942014	0.901463	1.11731	0.227843
>sp	Q8TC07	TBC15_HUMAN TBC1 domain family member 15 OS=Homo sapiens OX=9606 GN=TBC1D15 PE=1 SV=2	0.88181	1.20377	1.08048	1.0681	1.08414	0.681708	1.11719	0.530862
>sp	Q9UM22	EPDR1_HUMAN Mammalian ependymin-related protein 1 OS=Homo sapiens OX=9606 GN=EPDR1 PE=1 SV=2	0.960283	0.813606	1.39065	0.996564	0.841442	0.997456	1.11606	0.576709
>sp	Q92974	ARHG2_HUMAN Rho guanine nucleotide exchange factor 2 OS=Homo sapiens OX=9606 GN=ARHGEF2 PE=1 SV=4	1.15323	1.07241	0.938687	0.85756	0.917493	1.06063	1.1159	0.275707
>sp	P08572	CO4A2_HUMAN Collagen alpha-2(IV) chain OS=Homo sapiens OX=9606 GN=COL4A2 PE=1 SV=4	1.14289	1.01188	1.00948	1.10405	0.975736	0.755968	1.11584	0.378887
>sp	Q7Z460	CLAP1_HUMAN CLIP-associating protein 1 OS=Homo sapiens OX=9606 GN=CLASP1 PE=1 SV=1	1.07975	0.977296	1.10675	0.844216	0.834071	1.15791	1.11551	0.389989
>sp	Q15645	PCH2_HUMAN Pachytene checkpoint protein 2 homolog OS=Homo sapiens OX=9606 GN=TRIP13 PE=1 SV=2	0.904193	1.28689	0.972654	0.938166	1.13533	0.762768	1.11546	0.531499
>sp	Q9UH99	SUN2_HUMAN SUN domain-containing protein 2 OS=Homo sapiens OX=9606 GN=SUN2 PE=1 SV=3	1.04329	0.878699	1.24128	1.04757	0.962609	0.826559	1.11511	0.426192
>sp	P62249	RS16_HUMAN 40S ribosomal protein S16 OS=Homo sapiens OX=9606 GN=RPS16 PE=1 SV=2	1.1318	0.796138	1.23488	0.709117	0.814463	1.3136	1.11477	0.659804
>sp	P26641	EF1G_HUMAN Elongation factor 1-gamma OS=Homo sapiens OX=9606 GN=EEF1G PE=1 SV=3	1.24358	1.14564	0.77345	0.95995	1.06803	0.809349	1.11467	0.539072
>sp	Q9NUM4	T106B_HUMAN Transmembrane protein 106B OS=Homo sapiens OX=9606 GN=TMEM106B PE=1 SV=2	1.0305	1.11311	1.01844	1.05453	0.977289	0.806136	1.1142	0.244233
>sp	O43402	EMC8_HUMAN ER membrane protein complex subunit 8 OS=Homo sapiens OX=9606 GN=EMC8 PE=1 SV=1	1.16174	0.943292	1.05662	1.13768	0.968688	0.73198	1.11391	0.464782
>sp	Q13257	MD2L1_HUMAN Mitotic spindle assembly checkpoint protein MAD2A OS=Homo sapiens OX=9606 GN=MAD2L1 PE=1 SV=1	0.981318	1.28094	0.898947	0.870398	1.20722	0.761174	1.11357	0.577446
>sp	P36543	VATE1_HUMAN V-type proton ATPase subunit E 1 OS=Homo sapiens OX=9606 GN=ATP6V1E1 PE=1 SV=1	1.17177	0.907327	1.08168	0.922599	0.991757	0.924873	1.11325	0.255661
>sp	P46459	NSF_HUMAN Vesicle-fusing ATPase OS=Homo sapiens OX=9606 GN=NSF PE=1 SV=3	1.24198	1.11799	0.800058	1.06804	1.09764	0.674291	1.1127	0.603634
>sp	Q86XL3	ANKL2_HUMAN Ankyrin repeat and LEM domain-containing protein 2 OS=Homo sapiens OX=9606 GN=ANKLE2 PE=1 SV=4	1.12412	1.12579	0.909962	0.94011	0.959103	0.940921	1.11258	0.212566
>sp	Q9UJF2	NGAP_HUMAN Ras GTPase-activating protein nGAP OS=Homo sapiens OX=9606 GN=RASAL2 PE=1 SV=2	0.967625	1.05507	1.13637	0.870246	1.19513	0.775558	1.11198	0.479328
>sp	Q8IY95	TM192_HUMAN Transmembrane protein 192 OS=Homo sapiens OX=9606 GN=TMEM192 PE=1 SV=1	0.948932	1.05786	1.15158	1.04402	0.959822	0.837792	1.11146	0.275908
>sp	Q5SW96	ARH_HUMAN Low density lipoprotein receptor adapter protein 1 OS=Homo sapiens OX=9606 GN=LDLRAP1 PE=1 SV=3	1.28538	0.906891	0.965846	0.88636	0.933047	1.02247	1.11128	0.443743
>sp	Q02543	RL18A_HUMAN 60S ribosomal protein L18a OS=Homo sapiens OX=9606 GN=RPL18A PE=1 SV=2	1.21526	0.923997	1.01838	0.828692	1.07076	0.942912	1.11092	0.396118
>sp	Q8N766	EMC1_HUMAN ER membrane protein complex subunit 1 OS=Homo sapiens OX=9606 GN=EMC1 PE=1 SV=1	1.08984	0.97371	1.09397	1.11403	1.02922	0.699223	1.11083	0.472462
>sp	O43463	SUV91_HUMAN Histone-lysine N-methyltransferase SUV39H1 OS=Homo sapiens OX=9606 GN=SUV39H1 PE=1 SV=1	1.1552	0.896472	1.10584	1.09283	0.917786	0.831873	1.11083	0.395333
>sp	P00387	NB5R3_HUMAN NADH-cytochrome b5 reductase 3 OS=Homo sapiens OX=9606 GN=CYB5R3 PE=1 SV=3	1.09455	0.943715	1.11908	1.04671	1.05406	0.741893	1.1107	0.419014
>sp	Q13616	CUL1_HUMAN Cullin-1 OS=Homo sapiens OX=9606 GN=CUL1 PE=1 SV=2	1.12124	1.0752	0.960485	0.89096	0.986224	0.96589	1.11039	0.134537
>sp	P30533	AMRP_HUMAN Alpha-2-macroglobulin receptor-associated protein OS=Homo sapiens OX=9606 GN=LRPAP1 PE=1 SV=1	1.26325	0.748845	1.14457	0.994189	1.0886	0.760537	1.1102	0.599756
>sp	Q9P2J5	SYLC_HUMAN Leucine--tRNA ligase, cytoplasmic OS=Homo sapiens OX=9606 GN=LARS PE=1 SV=2	1.12752	0.946375	1.08258	0.786571	0.914757	1.14219	1.11006	0.424365
>sp	Q9P2W9	STX18_HUMAN Syntaxin-18 OS=Homo sapiens OX=9606 GN=STX18 PE=1 SV=1	1.09669	0.994409	1.06528	1.04667	0.967116	0.829834	1.10999	0.211616
>sp	P34059	GALNS_HUMAN N-acetylgalactosamine-6-sulfatase OS=Homo sapiens OX=9606 GN=GALNS PE=1 SV=1	1.24241	0.810992	1.10217	1.07249	1.0238	0.748134	1.10939	0.557544
>sp	O76031	CLPX_HUMAN ATP-dependent Clp protease ATP-binding subunit clpX-like, mitochondrial OS=Homo sapiens OX=9606 GN=CLPX PE=1 SV=2	0.910482	1.16101	1.08335	0.99404	1.07882	0.772298	1.10885	0.429664
>sp	P15586	GNS_HUMAN N-acetylglucosamine-6-sulfatase OS=Homo sapiens OX=9606 GN=GNS PE=1 SV=3	1.133	0.801883	1.21951	0.983473	0.954243	0.907887	1.10852	0.4701
>sp	Q9P258	RCC2_HUMAN Protein RCC2 OS=Homo sapiens OX=9606 GN=RCC2 PE=1 SV=2	1.17241	1.10953	0.872014	0.879903	1.11558	0.850563	1.10819	0.45471
>sp	Q96EY5	MB12A_HUMAN Multivesicular body subunit 12A OS=Homo sapiens OX=9606 GN=MVB12A PE=1 SV=1	1.15039	0.951212	1.0515	1.20159	0.803937	0.841366	1.10756	0.504068
>sp	P60604	UB2G2_HUMAN Ubiquitin-conjugating enzyme E2 G2 OS=Homo sapiens OX=9606 GN=UBE2G2 PE=1 SV=1	1.11184	1.01007	1.03118	0.977633	0.94459	0.924681	1.10755	0.0421282
>sp	Q8NBL1	PGLT1_HUMAN Protein O-glucosyltransferase 1 OS=Homo sapiens OX=9606 GN=POGLUT1 PE=1 SV=1	1.07944	0.975312	1.09707	1.11959	0.946881	0.781708	1.10661	0.388381
>sp	Q8IUR0	TPPC5_HUMAN Trafficking protein particle complex subunit 5 OS=Homo sapiens OX=9606 GN=TRAPPC5 PE=1 SV=1	1.11207	1.00939	1.02991	0.910412	1.03835	0.899865	1.10628	0.137453
>sp	Q9Y4D8	HECD4_HUMAN Probable E3 ubiquitin-protein ligase HECTD4 OS=Homo sapiens OX=9606 GN=HECTD4 PE=1 SV=5	1.48615	0.790944	0.873021	0.895641	0.948431	1.00581	1.10535	0.674994
>sp	P28482	MK01_HUMAN Mitogen-activated protein kinase 1 OS=Homo sapiens OX=9606 GN=MAPK1 PE=1 SV=3	1.14536	0.975135	1.02878	0.869184	0.99503	0.98651	1.10473	0.198285
>sp	Q9H3N1	TMX1_HUMAN Thioredoxin-related transmembrane protein 1 OS=Homo sapiens OX=9606 GN=TMX1 PE=1 SV=1	1.12098	1.08637	0.940911	1.09242	1.02066	0.738658	1.10398	0.460696
>sp	Q15126	PMVK_HUMAN Phosphomevalonate kinase OS=Homo sapiens OX=9606 GN=PMVK PE=1 SV=3	0.980674	1.0829	1.08385	1.05525	0.979821	0.8175	1.10336	0.276435
>sp	O14966	RAB7L_HUMAN Ras-related protein Rab-7L1 OS=Homo sapiens OX=9606 GN=RAB29 PE=1 SV=1	1.0609	1.06388	1.02149	1.12078	0.944831	0.788111	1.10251	0.371866
>sp	O60610	DIAP1_HUMAN Protein diaphanous homolog 1 OS=Homo sapiens OX=9606 GN=DIAPH1 PE=1 SV=2	1.04235	1.23712	0.866109	1.04076	1.02235	0.791312	1.102	0.508609
>sp	Q9H336	CRLD1_HUMAN Cysteine-rich secretory protein LCCL domain-containing 1 OS=Homo sapiens OX=9606 GN=CRISPLD1 PE=2 SV=1	1.19844	0.763859	1.18302	0.995019	1.08483	0.774824	1.10181	0.598299
>sp	A2RRP1	NBAS_HUMAN Neuroblastoma-amplified sequence OS=Homo sapiens OX=9606 GN=NBAS PE=1 SV=2	1.08375	0.995933	1.06544	1.06288	1.02709	0.764902	1.10167	0.377951
>sp	Q9NZJ7	MTCH1_HUMAN Mitochondrial carrier homolog 1 OS=Homo sapiens OX=9606 GN=MTCH1 PE=1 SV=1	1.03159	1.21696	0.896274	0.922428	1.03283	0.89992	1.10144	0.395869
>sp	Q8IWS0	PHF6_HUMAN PHD finger protein 6 OS=Homo sapiens OX=9606 GN=PHF6 PE=1 SV=1	1.08005	1.30865	0.756077	0.863012	0.995475	0.996735	1.10141	0.59284
>sp	P54727	RD23B_HUMAN UV excision repair protein RAD23 homolog B OS=Homo sapiens OX=9606 GN=RAD23B PE=1 SV=1	1.29329	1.02303	0.828201	0.690914	0.708692	1.45587	1.10123	0.753027
>sp	Q9UBQ0	VPS29_HUMAN Vacuolar protein sorting-associated protein 29 OS=Homo sapiens OX=9606 GN=VPS29 PE=1 SV=1	1.04562	1.01571	1.08296	0.892856	0.971097	0.991757	1.10105	0.0550645
>sp	Q96E22	NGBR_HUMAN Dehydrodolichyl diphosphate synthase complex subunit NUS1 OS=Homo sapiens OX=9606 GN=NUS1 PE=1 SV=1	1.11274	1.2585	0.773002	1.17839	1.11331	0.564061	1.10102	0.711591
>sp	P09601	HMOX1_HUMAN Heme oxygenase 1 OS=Homo sapiens OX=9606 GN=HMOX1 PE=1 SV=1	1.30461	1.02278	0.816844	1.00886	0.973689	0.873216	1.10101	0.548986
>sp	Q86VR2	RETR3_HUMAN Reticulophagy regulator 3 OS=Homo sapiens OX=9606 GN=RETREG3 PE=1 SV=1	1.15249	1.00776	0.983959	1.04907	0.929363	0.877359	1.101	0.259293
>sp	P32754	HPPD_HUMAN 4-hydroxyphenylpyruvate dioxygenase OS=Homo sapiens OX=9606 GN=HPD PE=1 SV=2	1.0907	0.733737	1.31973	0.793189	1.05877	1.00387	1.10097	0.637392
>sp	P04062	GLCM_HUMAN Lysosomal acid glucosylceramidase OS=Homo sapiens OX=9606 GN=GBA PE=1 SV=3	0.911013	0.87702	1.35573	1.05786	0.924671	0.873703	1.10067	0.589659
>sp	Q7Z3U7	MON2_HUMAN Protein MON2 homolog OS=Homo sapiens OX=9606 GN=MON2 PE=1 SV=3	0.953869	1.02885	1.16102	0.869477	0.976321	1.01047	1.10065	0.264813
>sp	O00767	ACOD_HUMAN Acyl-CoA desaturase OS=Homo sapiens OX=9606 GN=SCD PE=1 SV=2	1.13342	1.00481	1.00532	1.11218	0.949058	0.795209	1.10051	0.397106
>sp	Q5VIR6	VPS53_HUMAN Vacuolar protein sorting-associated protein 53 homolog OS=Homo sapiens OX=9606 GN=VPS53 PE=1 SV=1	1.20051	0.917771	1.02513	0.808527	1.05793	0.990133	1.1004	0.437856
>sp	O43815	STRN_HUMAN Striatin OS=Homo sapiens OX=9606 GN=STRN PE=1 SV=4	1.20874	0.907091	1.02686	0.965371	1.05906	0.832876	1.09988	0.43407
>sp	Q9BZL6	KPCD2_HUMAN Serine/threonine-protein kinase D2 OS=Homo sapiens OX=9606 GN=PRKD2 PE=1 SV=3	1.23728	1.16599	0.739236	1.03635	0.711747	1.1094	1.09975	0.656049
>sp	Q8N4V1	MMGT1_HUMAN Membrane magnesium transporter 1 OS=Homo sapiens OX=9606 GN=MMGT1 PE=1 SV=1	1.24008	0.969446	0.932375	1.10121	1.13517	0.621716	1.0993	0.648136
>sp	O00499	BIN1_HUMAN Myc box-dependent-interacting protein 1 OS=Homo sapiens OX=9606 GN=BIN1 PE=1 SV=1	1.21637	1.04752	0.877204	0.801253	0.958826	1.09883	1.0987	0.510267
>sp	Q9NUQ6	SPS2L_HUMAN SPATS2-like protein OS=Homo sapiens OX=9606 GN=SPATS2L PE=1 SV=2	1.10282	1.04516	0.993045	0.801399	0.875845	1.18173	1.09865	0.479243
>sp	P27694	RFA1_HUMAN Replication protein A 70 kDa DNA-binding subunit OS=Homo sapiens OX=9606 GN=RPA1 PE=1 SV=2	0.977124	1.02213	1.14148	0.876683	0.875755	1.10683	1.09844	0.361635
>sp	O14678	ABCD4_HUMAN ATP-binding cassette sub-family D member 4 OS=Homo sapiens OX=9606 GN=ABCD4 PE=1 SV=1	1.05171	0.907839	1.18047	1.06174	0.959475	0.838767	1.09792	0.410826
>sp	P15927	RFA2_HUMAN Replication protein A 32 kDa subunit OS=Homo sapiens OX=9606 GN=RPA2 PE=1 SV=1	0.984561	0.900995	1.25431	0.894701	0.79656	1.16887	1.09781	0.577997
>sp	Q9BT78	CSN4_HUMAN COP9 signalosome complex subunit 4 OS=Homo sapiens OX=9606 GN=COPS4 PE=1 SV=1	1.10233	1.00291	1.03446	0.823883	0.898692	1.13773	1.09768	0.400464
>sp	Q15020	SART3_HUMAN Squamous cell carcinoma antigen recognized by T-cells 3 OS=Homo sapiens OX=9606 GN=SART3 PE=1 SV=1	1.19439	0.91064	1.0337	1.02044	0.881846	0.958993	1.09696	0.368911
>sp	P43246	MSH2_HUMAN DNA mismatch repair protein Msh2 OS=Homo sapiens OX=9606 GN=MSH2 PE=1 SV=1	1.06702	1.18145	0.88992	0.987764	1.03992	0.833929	1.09672	0.429008
>sp	P11586	C1TC_HUMAN C-1-tetrahydrofolate synthase, cytoplasmic OS=Homo sapiens OX=9606 GN=MTHFD1 PE=1 SV=3	1.17247	0.953476	1.01242	0.792987	0.933095	1.13555	1.09671	0.481604
>sp	P07437	TBB5_HUMAN Tubulin beta chain OS=Homo sapiens OX=9606 GN=TUBB PE=1 SV=2	1.1021	1.25145	0.784231	1.03752	1.13704	0.687664	1.09628	0.660198
>sp	O75436	VP26A_HUMAN Vacuolar protein sorting-associated protein 26A OS=Homo sapiens OX=9606 GN=VPS26A PE=1 SV=2	1.07434	1.07394	0.98948	0.990716	0.958454	0.913071	1.09626	0.0637303
>sp	P55809	SCOT1_HUMAN Succinyl-CoA:3-ketoacid coenzyme A transferase 1, mitochondrial OS=Homo sapiens OX=9606 GN=OXCT1 PE=1 SV=1	0.83999	0.979416	1.31731	0.914371	0.879085	1.06983	1.09549	0.584253
>sp	Q5VV42	CDKAL_HUMAN Threonylcarbamoyladenosine tRNA methylthiotransferase OS=Homo sapiens OX=9606 GN=CDKAL1 PE=1 SV=1	1.13974	0.965845	1.03086	1.05956	1.05427	0.749728	1.0953	0.470627
>sp	P12532	KCRU_HUMAN Creatine kinase U-type, mitochondrial OS=Homo sapiens OX=9606 GN=CKMT1A PE=1 SV=1	0.968586	0.961712	1.20612	0.682289	0.818517	1.36278	1.09527	0.70413
>sp	O60427	FADS1_HUMAN Acyl-CoA (8-3)-desaturase OS=Homo sapiens OX=9606 GN=FADS1 PE=1 SV=3	1.03801	1.01589	1.08246	1.07156	1.02328	0.76879	1.09524	0.396998
>sp	Q9BT22	ALG1_HUMAN Chitobiosyldiphosphodolichol beta-mannosyltransferase OS=Homo sapiens OX=9606 GN=ALG1 PE=1 SV=2	1.13619	0.905516	1.09446	1.1174	1.02105	0.725394	1.09509	0.545614
>sp	Q9NXS2	QPCTL_HUMAN Glutaminyl-peptide cyclotransferase-like protein OS=Homo sapiens OX=9606 GN=QPCTL PE=1 SV=2	1.12729	0.885574	1.12298	0.951678	1.04399	0.868491	1.09486	0.392574
>sp	Q8NF37	PCAT1_HUMAN Lysophosphatidylcholine acyltransferase 1 OS=Homo sapiens OX=9606 GN=LPCAT1 PE=1 SV=2	1.14648	0.975934	1.0134	1.14251	0.98464	0.737034	1.09484	0.520995
>sp	P54652	HSP72_HUMAN Heat shock-related 70 kDa protein 2 OS=Homo sapiens OX=9606 GN=HSPA2 PE=1 SV=1	0.998518	0.997835	1.13942	0.751954	1.08117	1.0311	1.0948	0.466987
>sp	P11413	G6PD_HUMAN Glucose-6-phosphate 1-dehydrogenase OS=Homo sapiens OX=9606 GN=G6PD PE=1 SV=4	1.10714	0.935917	1.0909	1.02006	0.947117	0.898864	1.09348	0.241137
>sp	P49447	CY561_HUMAN Cytochrome b561 OS=Homo sapiens OX=9606 GN=CYB561 PE=1 SV=2	1.0439	1.07106	1.01853	1.15526	0.775021	0.936234	1.09314	0.468464
>sp	O95433	AHSA1_HUMAN Activator of 90 kDa heat shock protein ATPase homolog 1 OS=Homo sapiens OX=9606 GN=AHSA1 PE=1 SV=1	0.873032	1.34348	0.916182	1.03792	0.983195	0.846196	1.09256	0.611081
>sp	Q96HP0	DOCK6_HUMAN Dedicator of cytokinesis protein 6 OS=Homo sapiens OX=9606 GN=DOCK6 PE=1 SV=3	1.22561	0.880512	1.02647	0.984747	0.925765	0.956898	1.09248	0.432786
>sp	Q9NZ01	TECR_HUMAN Very-long-chain enoyl-CoA reductase OS=Homo sapiens OX=9606 GN=TECR PE=1 SV=1	1.1568	0.983126	0.992267	1.09756	1.06009	0.710156	1.09219	0.551337
>sp	Q13438	OS9_HUMAN Protein OS-9 OS=Homo sapiens OX=9606 GN=OS9 PE=1 SV=1	1.13191	0.978881	1.02109	1.04248	0.99433	0.831314	1.09196	0.325517
>sp	O15126	SCAM1_HUMAN Secretory carrier-associated membrane protein 1 OS=Homo sapiens OX=9606 GN=SCAMP1 PE=1 SV=2	1.26013	1.02616	0.843944	0.990344	0.938962	0.940459	1.09076	0.514774
>sp	P13807	GYS1_HUMAN Glycogen [starch] synthase, muscle OS=Homo sapiens OX=9606 GN=GYS1 PE=1 SV=2	1.22467	0.913935	0.990675	0.776365	1.04074	1.05362	1.09007	0.543559
>sp	P49207	RL34_HUMAN 60S ribosomal protein L34 OS=Homo sapiens OX=9606 GN=RPL34 PE=1 SV=3	1.02324	1.03749	1.06838	1.04156	0.65826	1.17107	1.08994	0.607243
>sp	P22033	MUTA_HUMAN Methylmalonyl-CoA mutase, mitochondrial OS=Homo sapiens OX=9606 GN=MMUT PE=1 SV=4	0.841167	1.12338	1.16403	0.815924	1.09972	0.955782	1.08955	0.54704
>sp	P01033	TIMP1_HUMAN Metalloproteinase inhibitor 1 OS=Homo sapiens OX=9606 GN=TIMP1 PE=1 SV=1	1.00804	1.01487	1.10529	1.05885	1.0124	0.800552	1.08928	0.373817
>sp	Q9Y305	ACOT9_HUMAN Acyl-coenzyme A thioesterase 9, mitochondrial OS=Homo sapiens OX=9606 GN=ACOT9 PE=1 SV=2	0.730127	1.16633	1.23171	0.864233	1.08721	0.920389	1.08926	0.643697
>sp	Q96K19	RN170_HUMAN E3 ubiquitin-protein ligase RNF170 OS=Homo sapiens OX=9606 GN=RNF170 PE=1 SV=2	1.22012	0.895912	1.01157	1.0298	1.01063	0.831974	1.08884	0.496568
>sp	P16989	YBOX3_HUMAN Y-box-binding protein 3 OS=Homo sapiens OX=9606 GN=YBX3 PE=1 SV=4	1.3537	0.780899	0.992854	0.851761	0.761176	1.25961	1.08874	0.726987
>sp	Q6UWP7	LCLT1_HUMAN Lysocardiolipin acyltransferase 1 OS=Homo sapiens OX=9606 GN=LCLAT1 PE=1 SV=1	1.09498	0.94087	1.09005	1.04471	1.00808	0.821325	1.08761	0.38277
>sp	P16435	NCPR_HUMAN NADPH--cytochrome P450 reductase OS=Homo sapiens OX=9606 GN=POR PE=1 SV=2	1.16257	0.887243	1.07601	1.07729	1.00625	0.790641	1.08756	0.517989
>sp	Q9BU23	LMF2_HUMAN Lipase maturation factor 2 OS=Homo sapiens OX=9606 GN=LMF2 PE=1 SV=2	0.876788	1.22198	1.02571	1.62921	0.589651	0.656655	1.08658	0.824454
>sp	Q9BQ70	TCF25_HUMAN Transcription factor 25 OS=Homo sapiens OX=9606 GN=TCF25 PE=1 SV=1	1.11047	0.963315	1.05054	0.846564	0.748581	1.28053	1.08646	0.649418
>sp	Q9H0E2	TOLIP_HUMAN Toll-interacting protein OS=Homo sapiens OX=9606 GN=TOLLIP PE=1 SV=1	1.09889	1.05399	0.970004	0.934034	0.889147	1.05393	1.08542	0.256988
>sp	Q7Z7N9	T179B_HUMAN Transmembrane protein 179B OS=Homo sapiens OX=9606 GN=TMEM179B PE=1 SV=1	1.04603	1.19377	0.881856	1.08347	0.95292	0.841955	1.08453	0.515966
>sp	P30876	RPB2_HUMAN DNA-directed RNA polymerase II subunit RPB2 OS=Homo sapiens OX=9606 GN=POLR2B PE=1 SV=1	1.09631	0.842263	1.18041	0.918908	1.03734	0.924768	1.0826	0.50599
>sp	Q92608	DOCK2_HUMAN Dedicator of cytokinesis protein 2 OS=Homo sapiens OX=9606 GN=DOCK2 PE=1 SV=2	1.00332	0.911387	1.20413	1.00844	0.867548	1.00518	1.08249	0.464674
>sp	Q969J3	BORC5_HUMAN BLOC-1-related complex subunit 5 OS=Homo sapiens OX=9606 GN=BORCS5 PE=1 SV=1	1.1214	1.08614	0.910957	0.961614	0.951651	0.968242	1.08224	0.292664
>sp	Q9BUL8	PDC10_HUMAN Programmed cell death protein 10 OS=Homo sapiens OX=9606 GN=PDCD10 PE=1 SV=1	1.0673	1.02342	1.02742	0.875477	0.892731	1.11365	1.08199	0.369435
>sp	O75165	DJC13_HUMAN DnaJ homolog subfamily C member 13 OS=Homo sapiens OX=9606 GN=DNAJC13 PE=1 SV=5	1.06475	1.02256	1.03066	1.05467	1.1191	0.708249	1.08187	0.572804
>sp	Q8TD08	MK15_HUMAN Mitogen-activated protein kinase 15 OS=Homo sapiens OX=9606 GN=MAPK15 PE=1 SV=1	1.12164	1.0253	0.970261	0.917039	1.01177	0.953989	1.08131	0.208257
>sp	Q9H9C1	SPE39_HUMAN Spermatogenesis-defective protein 39 homolog OS=Homo sapiens OX=9606 GN=VIPAS39 PE=1 SV=1	1.09527	0.884528	1.13726	0.866354	0.9861	1.03049	1.0812	0.445398
>sp	P12111	CO6A3_HUMAN Collagen alpha-3(VI) chain OS=Homo sapiens OX=9606 GN=COL6A3 PE=1 SV=5	1.0543	1.02642	1.03502	1.04639	0.938642	0.899221	1.08026	0.159717
>sp	Q96JB5	CK5P3_HUMAN CDK5 regulatory subunit-associated protein 3 OS=Homo sapiens OX=9606 GN=CDK5RAP3 PE=1 SV=2	1.16751	0.950337	0.995843	1.11498	1.01493	0.756389	1.07878	0.578874
>sp	Q13033	STRN3_HUMAN Striatin-3 OS=Homo sapiens OX=9606 GN=STRN3 PE=1 SV=3	1.16184	1.02703	0.92443	1.02524	1.07429	0.787172	1.0785	0.537713
>sp	Q16864	VATF_HUMAN V-type proton ATPase subunit F OS=Homo sapiens OX=9606 GN=ATP6V1F PE=1 SV=2	1.03298	0.975354	1.10485	1.01967	0.949852	0.917294	1.07841	0.191901
>sp	Q562E7	WDR81_HUMAN WD repeat-containing protein 81 OS=Homo sapiens OX=9606 GN=WDR81 PE=1 SV=2	1.00505	0.905426	1.2027	1.09575	1.00052	0.79056	1.0784	0.58023
>sp	P02788	TRFL_HUMAN Lactotransferrin OS=Homo sapiens OX=9606 GN=LTF PE=1 SV=6	1.09574	0.928339	1.08877	1.0489	1.06455	0.773692	1.07818	0.528498
>sp	Q9UGP8	SEC63_HUMAN Translocation protein SEC63 homolog OS=Homo sapiens OX=9606 GN=SEC63 PE=1 SV=2	1.09454	1.06043	0.956968	1.11748	1.02387	0.746715	1.07751	0.563859
>sp	Q9BTY2	FUCO2_HUMAN Plasma alpha-L-fucosidase OS=Homo sapiens OX=9606 GN=FUCA2 PE=1 SV=2	1.20274	0.566478	1.34155	1.13119	0.919738	0.838308	1.07668	0.785769
>sp	O14944	EREG_HUMAN Proepiregulin OS=Homo sapiens OX=9606 GN=EREG PE=1 SV=1	0.858641	1.216	1.0348	1.02753	1.05178	0.811252	1.07572	0.600281
>sp	Q13907	IDI1_HUMAN Isopentenyl-diphosphate Delta-isomerase 1 OS=Homo sapiens OX=9606 GN=IDI1 PE=1 SV=2	0.979854	0.924357	1.20504	1.14717	1.0382	0.705385	1.07559	0.669113
>sp	O14523	C2C2L_HUMAN Phospholipid transfer protein C2CD2L OS=Homo sapiens OX=9606 GN=C2CD2L PE=1 SV=3	1.07247	0.865725	1.1709	0.950157	0.933781	1.00697	1.07547	0.476238
>sp	Q14997	PSME4_HUMAN Proteasome activator complex subunit 4 OS=Homo sapiens OX=9606 GN=PSME4 PE=1 SV=2	0.894386	1.15807	1.05625	0.949084	1.00726	0.934944	1.0752	0.415662
>sp	Q8NCG7	DGLB_HUMAN Sn1-specific diacylglycerol lipase beta OS=Homo sapiens OX=9606 GN=DAGLB PE=1 SV=2	1.10494	0.979947	1.02374	0.970695	1.01523	0.905447	1.07514	0.210048
>sp	A8K7I4	CLCA1_HUMAN Calcium-activated chloride channel regulator 1 OS=Homo sapiens OX=9606 GN=CLCA1 PE=1 SV=3	1.20045	0.99509	0.912698	0.855944	0.735403	1.30041	1.07486	0.726038
>sp	Q15907	RB11B_HUMAN Ras-related protein Rab-11B OS=Homo sapiens OX=9606 GN=RAB11B PE=1 SV=4	1.0942	1.00727	1.00585	1.19391	0.982275	0.716493	1.0742	0.638942
>sp	O75718	CRTAP_HUMAN Cartilage-associated protein OS=Homo sapiens OX=9606 GN=CRTAP PE=1 SV=1	1.09947	0.941568	1.0645	1.24056	1.03158	0.622318	1.07293	0.726896
>sp	Q9BTU6	P4K2A_HUMAN Phosphatidylinositol 4-kinase type 2-alpha OS=Homo sapiens OX=9606 GN=PI4K2A PE=1 SV=1	1.06063	1.04018	1.0046	1.01188	1.00889	0.873827	1.07283	0.220047
>sp	Q9H6H4	REEP4_HUMAN Receptor expression-enhancing protein 4 OS=Homo sapiens OX=9606 GN=REEP4 PE=1 SV=1	1.04835	1.15928	0.897758	1.08039	1.01307	0.801149	1.07282	0.568544
>sp	Q9UNS2	CSN3_HUMAN COP9 signalosome complex subunit 3 OS=Homo sapiens OX=9606 GN=COPS3 PE=1 SV=3	1.09341	0.96879	1.04263	0.87942	0.954545	1.0612	1.07242	0.335874
>sp	Q9UL25	RAB21_HUMAN Ras-related protein Rab-21 OS=Homo sapiens OX=9606 GN=RAB21 PE=1 SV=3	1.08098	1.03972	0.983936	1.04252	1.06671	0.786137	1.07228	0.499511
>sp	Q8IUD2	RB6I2_HUMAN ELKS/Rab6-interacting/CAST family member 1 OS=Homo sapiens OX=9606 GN=ERC1 PE=1 SV=1	1.16454	0.903915	1.03544	0.777799	0.916931	1.20137	1.07175	0.659063
>sp	Q15691	MARE1_HUMAN Microtubule-associated protein RP/EB family member 1 OS=Homo sapiens OX=9606 GN=MAPRE1 PE=1 SV=3	1.18018	1.00336	0.920127	0.860544	0.933207	1.10258	1.07159	0.546262
>sp	P52701	MSH6_HUMAN DNA mismatch repair protein Msh6 OS=Homo sapiens OX=9606 GN=MSH6 PE=1 SV=2	1.06787	1.25012	0.785453	0.946857	0.988288	0.961413	1.07142	0.638104
>sp	Q9UJW0	DCTN4_HUMAN Dynactin subunit 4 OS=Homo sapiens OX=9606 GN=DCTN4 PE=1 SV=1	1.30027	0.895745	0.906981	0.965663	0.840329	1.09102	1.0711	0.673733
>sp	Q6ZMG9	CERS6_HUMAN Ceramide synthase 6 OS=Homo sapiens OX=9606 GN=CERS6 PE=1 SV=1	0.969737	1.09788	1.03538	0.973341	1.15477	0.768901	1.0711	0.59016
>sp	P69905	HBA_HUMAN Hemoglobin subunit alpha OS=Homo sapiens OX=9606 GN=HBA1 PE=1 SV=2	0.96207	1.21539	0.924887	0.975554	0.946618	0.975478	1.07064	0.498499
>sp	Q96CX6	LRC58_HUMAN Leucine-rich repeat-containing protein 58 OS=Homo sapiens OX=9606 GN=LRRC58 PE=1 SV=2	0.972979	0.969245	1.15965	0.997056	1.06821	0.832866	1.0703	0.509319
>sp	O15228	GNPAT_HUMAN Dihydroxyacetone phosphate acyltransferase OS=Homo sapiens OX=9606 GN=GNPAT PE=1 SV=1	1.11541	0.96509	1.02136	1.1056	1.03534	0.757201	1.07029	0.586807
>sp	P52732	KIF11_HUMAN Kinesin-like protein KIF11 OS=Homo sapiens OX=9606 GN=KIF11 PE=1 SV=2	0.945548	1.16409	0.991967	1.01894	1.05221	0.827249	1.07011	0.52187
>sp	Q9NR31	SAR1A_HUMAN GTP-binding protein SAR1a OS=Homo sapiens OX=9606 GN=SAR1A PE=1 SV=1	0.719895	1.28015	1.10145	1.01564	1.09318	0.789681	1.07003	0.737975
>sp	Q9Y6G9	DC1L1_HUMAN Cytoplasmic dynein 1 light intermediate chain 1 OS=Homo sapiens OX=9606 GN=DYNC1LI1 PE=1 SV=3	1.32153	1.0782	0.701716	1.01946	1.13528	0.743821	1.06999	0.768255
>sp	P08727	K1C19_HUMAN Keratin, type I cytoskeletal 19 OS=Homo sapiens OX=9606 GN=KRT19 PE=1 SV=4	1.12031	0.795492	1.18548	0.847896	1.13397	0.916857	1.06988	0.672404
>sp	Q8IV48	ERI1_HUMAN 3'-5' exoribonuclease 1 OS=Homo sapiens OX=9606 GN=ERI1 PE=1 SV=3	0.953921	0.89741	1.24938	0.729453	0.980949	1.18889	1.06947	0.71604
>sp	Q13418	ILK_HUMAN Integrin-linked protein kinase OS=Homo sapiens OX=9606 GN=ILK PE=1 SV=2	1.16452	1.0858	0.850161	0.968835	1.0418	0.888884	1.06931	0.555509
>sp	Q16401	PSMD5_HUMAN 26S proteasome non-ATPase regulatory subunit 5 OS=Homo sapiens OX=9606 GN=PSMD5 PE=1 SV=3	1.00822	1.10618	0.985921	0.976862	0.965874	0.956937	1.0692	0.148088
>sp	P35908	K22E_HUMAN Keratin, type II cytoskeletal 2 epidermal OS=Homo sapiens OX=9606 GN=KRT2 PE=1 SV=2	1.53734	0.745573	0.817064	0.97799	1.27863	0.643401	1.06895	0.841489
>sp	Q6UX07	DHR13_HUMAN Dehydrogenase/reductase SDR family member 13 OS=Homo sapiens OX=9606 GN=DHRS13 PE=2 SV=1	1.05316	0.823758	1.221	1.07378	0.90954	0.918769	1.06748	0.633985
>sp	Q96BD0	SO4A1_HUMAN Solute carrier organic anion transporter family member 4A1 OS=Homo sapiens OX=9606 GN=SLCO4A1 PE=1 SV=2	1.07066	1.04143	0.985642	1.12234	0.981025	0.798898	1.06735	0.538097
>sp	P84157	MXRA7_HUMAN Matrix-remodeling-associated protein 7 OS=Homo sapiens OX=9606 GN=MXRA7 PE=1 SV=1	1.15786	0.88077	1.0582	1.06901	0.839203	0.994958	1.06671	0.574047
>sp	Q92552	RT27_HUMAN 28S ribosomal protein S27, mitochondrial OS=Homo sapiens OX=9606 GN=MRPS27 PE=1 SV=3	0.847091	1.02329	1.22616	0.881946	1.04823	0.973277	1.0665	0.619035
>sp	P17706	PTN2_HUMAN Tyrosine-protein phosphatase non-receptor type 2 OS=Homo sapiens OX=9606 GN=PTPN2 PE=1 SV=2	0.935027	1.06843	1.092	1.00961	0.945446	0.949493	1.06573	0.296851
>sp	Q9BZQ6	EDEM3_HUMAN ER degradation-enhancing alpha-mannosidase-like protein 3 OS=Homo sapiens OX=9606 GN=EDEM3 PE=1 SV=2	1.12129	0.901845	1.0715	1.11089	0.963341	0.831134	1.06514	0.578946
>sp	Q9UQ16	DYN3_HUMAN Dynamin-3 OS=Homo sapiens OX=9606 GN=DNM3 PE=1 SV=4	1.18105	0.951311	0.961008	0.859299	0.964342	1.08299	1.06425	0.563639
>sp	Q9UMX5	NENF_HUMAN Neudesin OS=Homo sapiens OX=9606 GN=NENF PE=1 SV=1	0.983169	0.738294	1.37151	0.861314	0.827242	1.21847	1.06396	0.794654
>sp	P29317	EPHA2_HUMAN Ephrin type-A receptor 2 OS=Homo sapiens OX=9606 GN=EPHA2 PE=1 SV=2	0.888728	1.10166	1.1018	1.13646	0.966312	0.805044	1.06341	0.633184
>sp	O76095	JTB_HUMAN Protein JTB OS=Homo sapiens OX=9606 GN=JTB PE=1 SV=1	0.884198	1.13176	1.07529	0.859544	0.975783	1.07342	1.06274	0.565039
>sp	Q9BSJ2	GCP2_HUMAN Gamma-tubulin complex component 2 OS=Homo sapiens OX=9606 GN=TUBGCP2 PE=1 SV=2	1.11145	1.06011	0.919333	0.835745	1.0188	1.05457	1.06248	0.532629
>sp	P35244	RFA3_HUMAN Replication protein A 14 kDa subunit OS=Homo sapiens OX=9606 GN=RPA3 PE=1 SV=1	0.987997	1.00266	1.09974	0.982012	0.835855	1.09173	1.06214	0.50308
>sp	Q8WUM0	NU133_HUMAN Nuclear pore complex protein Nup133 OS=Homo sapiens OX=9606 GN=NUP133 PE=1 SV=2	0.980156	1.04369	1.06649	1.09588	0.963066	0.850719	1.06209	0.469291
>sp	P46977	STT3A_HUMAN Dolichyl-diphosphooligosaccharide--protein glycosyltransferase subunit STT3A OS=Homo sapiens OX=9606 GN=STT3A PE=1 SV=2	1.05716	0.96556	1.06701	1.16716	1.04409	0.699023	1.06166	0.698743
>sp	P08559	ODPA_HUMAN Pyruvate dehydrogenase E1 component subunit alpha, somatic form, mitochondrial OS=Homo sapiens OX=9606 GN=PDHA1 PE=1 SV=3	0.65426	1.21512	1.22031	0.83312	1.17297	0.904213	1.06164	0.794198
>sp	Q86YV9	HPS6_HUMAN Hermansky-Pudlak syndrome 6 protein OS=Homo sapiens OX=9606 GN=HPS6 PE=1 SV=1	1.05244	0.902706	1.13261	1.03496	0.858693	1.01859	1.06027	0.541453
>sp	P63151	2ABA_HUMAN Serine/threonine-protein phosphatase 2A 55 kDa regulatory subunit B alpha isoform OS=Homo sapiens OX=9606 GN=PPP2R2A PE=1 SV=1	1.00064	0.927416	1.15848	0.773981	0.897733	1.24175	1.0594	0.729713
>sp	Q9BXP2	S12A9_HUMAN Solute carrier family 12 member 9 OS=Homo sapiens OX=9606 GN=SLC12A9 PE=1 SV=1	0.995454	1.00777	1.08282	0.982535	0.927994	1.00343	1.05905	0.180185
>sp	P11177	ODPB_HUMAN Pyruvate dehydrogenase E1 component subunit beta, mitochondrial OS=Homo sapiens OX=9606 GN=PDHB PE=1 SV=3	0.696821	1.08568	1.30224	0.901059	1.14136	0.872842	1.05813	0.788053
>sp	P15260	INGR1_HUMAN Interferon gamma receptor 1 OS=Homo sapiens OX=9606 GN=IFNGR1 PE=1 SV=1	0.968465	1.00458	1.1109	0.849862	0.996022	1.07017	1.05758	0.510499
>sp	Q9HAN9	NMNA1_HUMAN Nicotinamide/nicotinic acid mononucleotide adenylyltransferase 1 OS=Homo sapiens OX=9606 GN=NMNAT1 PE=1 SV=1	1.15179	0.850367	1.08102	1.05472	0.988432	0.873673	1.05703	0.626159
>sp	Q9HC35	EMAL4_HUMAN Echinoderm microtubule-associated protein-like 4 OS=Homo sapiens OX=9606 GN=EML4 PE=1 SV=3	1.20155	0.952861	0.92856	0.683827	0.939676	1.29353	1.05688	0.792926
>sp	O14657	TOR1B_HUMAN Torsin-1B OS=Homo sapiens OX=9606 GN=TOR1B PE=1 SV=2	1.06502	0.860409	1.15704	1.05561	0.951328	0.910593	1.05653	0.603725
>sp	P26639	SYTC_HUMAN Threonine--tRNA ligase, cytoplasmic OS=Homo sapiens OX=9606 GN=TARS PE=1 SV=3	1.07577	1.18362	0.82286	1.06595	1.05511	0.796683	1.05638	0.712325
>sp	P51553	IDH3G_HUMAN Isocitrate dehydrogenase [NAD] subunit gamma, mitochondrial OS=Homo sapiens OX=9606 GN=IDH3G PE=1 SV=1	0.744739	0.776075	1.56136	0.915532	1.17445	0.827845	1.05632	0.857766
>sp	P15313	VATB1_HUMAN V-type proton ATPase subunit B, kidney isoform OS=Homo sapiens OX=9606 GN=ATP6V1B1 PE=1 SV=3	1.4031	0.574386	1.10374	1.00212	1.0018	0.914853	1.05566	0.835235
>sp	Q14764	MVP_HUMAN Major vault protein OS=Homo sapiens OX=9606 GN=MVP PE=1 SV=4	1.01095	0.840387	1.22922	0.727181	0.952719	1.23954	1.05519	0.787258
>sp	O00560	SDCB1_HUMAN Syntenin-1 OS=Homo sapiens OX=9606 GN=SDCBP PE=1 SV=1	0.853771	1.01455	1.21221	0.960936	0.947073	1.01146	1.05517	0.637551
>sp	Q9NRF8	PYRG2_HUMAN CTP synthase 2 OS=Homo sapiens OX=9606 GN=CTPS2 PE=1 SV=1	0.953053	1.0196	1.10752	0.880223	1.05363	0.985976	1.05492	0.472341
>sp	Q9NRX5	SERC1_HUMAN Serine incorporator 1 OS=Homo sapiens OX=9606 GN=SERINC1 PE=1 SV=1	0.926619	1.02262	1.12952	0.95784	0.862459	1.10094	1.05392	0.593914
>sp	Q14203	DCTN1_HUMAN Dynactin subunit 1 OS=Homo sapiens OX=9606 GN=DCTN1 PE=1 SV=3	1.14959	1.03413	0.894656	0.950207	1.05955	0.911868	1.05365	0.576112
>sp	Q9NQH7	XPP3_HUMAN Xaa-Pro aminopeptidase 3 OS=Homo sapiens OX=9606 GN=XPNPEP3 PE=1 SV=1	0.760844	1.05488	1.26246	0.830817	1.04281	1.04819	1.05352	0.763997
>sp	Q9H3H5	GPT_HUMAN UDP-N-acetylglucosamine--dolichyl-phosphate N-acetylglucosaminephosphotransferase OS=Homo sapiens OX=9606 GN=DPAGT1 PE=1 SV=2	1.14021	0.935634	1.00179	1.21251	0.928081	0.781775	1.05313	0.730507
>sp	Q96HR9	REEP6_HUMAN Receptor expression-enhancing protein 6 OS=Homo sapiens OX=9606 GN=REEP6 PE=1 SV=2	1.15249	0.864818	1.06004	1.00673	0.974477	0.941453	1.05293	0.584698
>sp	Q8WU76	SCFD2_HUMAN Sec1 family domain-containing protein 2 OS=Homo sapiens OX=9606 GN=SCFD2 PE=1 SV=2	1.06069	0.932893	1.08349	1.11623	1.04074	0.765964	1.05273	0.681446
>sp	Q92973	TNPO1_HUMAN Transportin-1 OS=Homo sapiens OX=9606 GN=TNPO1 PE=1 SV=2	0.870392	1.14129	1.06504	0.890397	0.935762	1.09711	1.05249	0.64292
>sp	Q86VP6	CAND1_HUMAN Cullin-associated NEDD8-dissociated protein 1 OS=Homo sapiens OX=9606 GN=CAND1 PE=1 SV=2	1.04309	1.17097	0.862399	0.965808	1.01691	0.940823	1.0523	0.610072
>sp	O14832	PAHX_HUMAN Phytanoyl-CoA dioxygenase, peroxisomal OS=Homo sapiens OX=9606 GN=PHYH PE=1 SV=1	1.23049	0.92503	0.920807	1.17487	1.05439	0.694408	1.05221	0.78806
>sp	P61964	WDR5_HUMAN WD repeat-containing protein 5 OS=Homo sapiens OX=9606 GN=WDR5 PE=1 SV=1	1.11441	1.24992	0.711733	0.865838	0.979391	1.0787	1.05203	0.783903
>sp	P55060	XPO2_HUMAN Exportin-2 OS=Homo sapiens OX=9606 GN=CSE1L PE=1 SV=3	0.762173	1.27296	1.0396	0.983187	1.04822	0.893849	1.0511	0.762878
>sp	Q7Z7H5	TMED4_HUMAN Transmembrane emp24 domain-containing protein 4 OS=Homo sapiens OX=9606 GN=TMED4 PE=1 SV=1	0.979522	0.90776	1.18667	0.957075	1.01757	0.951402	1.05055	0.598207
>sp	Q06481	APLP2_HUMAN Amyloid-like protein 2 OS=Homo sapiens OX=9606 GN=APLP2 PE=1 SV=2	1.06892	1.07127	0.933651	1.04315	1.05425	0.828763	1.05047	0.599048
>sp	Q13488	VPP3_HUMAN V-type proton ATPase 116 kDa subunit a isoform 3 OS=Homo sapiens OX=9606 GN=TCIRG1 PE=1 SV=3	0.863579	0.959378	1.24933	1.042	1.01054	0.87518	1.04938	0.723118
>sp	Q9NTK5	OLA1_HUMAN Obg-like ATPase 1 OS=Homo sapiens OX=9606 GN=OLA1 PE=1 SV=2	1.05409	0.974002	1.0441	0.968586	0.837965	1.12125	1.04932	0.604137
>sp	P54840	GYS2_HUMAN Glycogen [starch] synthase, liver OS=Homo sapiens OX=9606 GN=GYS2 PE=1 SV=2	1.19331	0.904542	0.974217	0.84346	1.05406	1.03042	1.04923	0.683689
>sp	O95302	FKBP9_HUMAN Peptidyl-prolyl cis-trans isomerase FKBP9 OS=Homo sapiens OX=9606 GN=FKBP9 PE=1 SV=2	1.15917	0.775782	1.13665	1.11302	0.998854	0.816534	1.0489	0.768144
>sp	Q8WUH2	TGFA1_HUMAN Transforming growth factor-beta receptor-associated protein 1 OS=Homo sapiens OX=9606 GN=TGFBRAP1 PE=1 SV=1	1.00303	0.99206	1.07544	0.903115	0.979732	1.04662	1.04815	0.391757
>sp	Q9H2D6	TARA_HUMAN TRIO and F-actin-binding protein OS=Homo sapiens OX=9606 GN=TRIOBP PE=1 SV=3	0.771254	1.01172	1.28736	0.807586	1.00294	1.11915	1.04801	0.801592
>sp	Q96CS7	PKHB2_HUMAN Pleckstrin homology domain-containing family B member 2 OS=Homo sapiens OX=9606 GN=PLEKHB2 PE=1 SV=1	1.02176	0.95419	1.09401	1.05005	0.800701	1.07929	1.04775	0.65633
>sp	Q9Y5R8	TPPC1_HUMAN Trafficking protein particle complex subunit 1 OS=Homo sapiens OX=9606 GN=TRAPPC1 PE=1 SV=1	1.10956	0.91839	1.0417	0.991112	1.05754	0.881699	1.04754	0.573681
>sp	P61619	S61A1_HUMAN Protein transport protein Sec61 subunit alpha isoform 1 OS=Homo sapiens OX=9606 GN=SEC61A1 PE=1 SV=2	1.1598	1.08482	0.823907	1.01542	1.19542	0.720631	1.04675	0.803451
>sp	P17174	AATC_HUMAN Aspartate aminotransferase, cytoplasmic OS=Homo sapiens OX=9606 GN=GOT1 PE=1 SV=3	1.16029	0.95235	0.954041	1.0312	0.723511	1.17861	1.04546	0.78283
>sp	P08123	CO1A2_HUMAN Collagen alpha-2(I) chain OS=Homo sapiens OX=9606 GN=COL1A2 PE=1 SV=7	1.15789	0.9518	0.956861	0.924767	0.664933	1.34375	1.04537	0.842311
>sp	Q9HCD6	TANC2_HUMAN Protein TANC2 OS=Homo sapiens OX=9606 GN=TANC2 PE=1 SV=3	1.04689	1.27455	0.744521	1.02881	0.980883	0.924347	1.04496	0.792597
>sp	Q15084	PDIA6_HUMAN Protein disulfide-isomerase A6 OS=Homo sapiens OX=9606 GN=PDIA6 PE=1 SV=1	1.11528	0.841106	1.10929	1.17738	1.00784	0.7491	1.04476	0.790146
>sp	P11172	UMPS_HUMAN Uridine 5'-monophosphate synthase OS=Homo sapiens OX=9606 GN=UMPS PE=1 SV=1	0.858445	1.2106	0.99657	0.946901	0.977813	1.00967	1.04472	0.695728
>sp	Q99943	PLCA_HUMAN 1-acyl-sn-glycerol-3-phosphate acyltransferase alpha OS=Homo sapiens OX=9606 GN=AGPAT1 PE=1 SV=2	1.01023	0.940061	1.11493	1.03079	0.98377	0.920221	1.04444	0.509229
>sp	P50570	DYN2_HUMAN Dynamin-2 OS=Homo sapiens OX=9606 GN=DNM2 PE=1 SV=2	1.08501	1.00366	0.976424	0.938553	1.04532	0.951035	1.04436	0.407173
>sp	Q9BZK3	NACP4_HUMAN Putative nascent polypeptide-associated complex subunit alpha-like protein OS=Homo sapiens OX=9606 GN=NACA4P PE=5 SV=1	1.07543	0.857324	1.13171	0.712355	0.593437	1.62974	1.04392	0.904944
>sp	P22061	PIMT_HUMAN Protein-L-isoaspartate(D-aspartate) O-methyltransferase OS=Homo sapiens OX=9606 GN=PCMT1 PE=1 SV=4	1.09448	0.958719	1.0111	1.06282	0.951933	0.920947	1.0438	0.504049
>sp	O14980	XPO1_HUMAN Exportin-1 OS=Homo sapiens OX=9606 GN=XPO1 PE=1 SV=1	0.833994	1.28051	0.948793	1.04198	1.08135	0.813369	1.04311	0.802372
>sp	Q86W33	TPRA1_HUMAN Transmembrane protein adipocyte-associated 1 OS=Homo sapiens OX=9606 GN=TPRA1 PE=1 SV=1	1.04336	1.01417	1.00571	1.1884	0.964772	0.783592	1.04306	0.738171
>sp	Q8N6L1	KTAP2_HUMAN Keratinocyte-associated protein 2 OS=Homo sapiens OX=9606 GN=KRTCAP2 PE=1 SV=2	1.0083	0.979582	1.07529	1.02612	1.09719	0.813517	1.04302	0.663568
>sp	Q86WA8	LONP2_HUMAN Lon protease homolog 2, peroxisomal OS=Homo sapiens OX=9606 GN=LONP2 PE=1 SV=1	1.13341	0.905658	1.02273	1.19579	0.981348	0.761069	1.04206	0.785673
>sp	Q9UID3	VPS51_HUMAN Vacuolar protein sorting-associated protein 51 homolog OS=Homo sapiens OX=9606 GN=VPS51 PE=1 SV=2	1.08565	0.929049	1.04564	0.819129	0.964738	1.15579	1.04105	0.728942
>sp	Q8IWA4	MFN1_HUMAN Mitofusin-1 OS=Homo sapiens OX=9606 GN=MFN1 PE=1 SV=3	0.905109	1.32395	0.830649	0.955067	1.17709	0.808133	1.04061	0.842073
>sp	Q9Y2I1	NISCH_HUMAN Nischarin OS=Homo sapiens OX=9606 GN=NISCH PE=1 SV=3	1.2203	0.62363	1.21548	1.07932	0.915567	0.945711	1.0404	0.855802
>sp	Q9H6E4	CC134_HUMAN Coiled-coil domain-containing protein 134 OS=Homo sapiens OX=9606 GN=CCDC134 PE=1 SV=1	1.12331	0.917154	1.01684	1.16129	1.00037	0.781033	1.03895	0.77556
>sp	Q6UWU4	CF089_HUMAN Bombesin receptor-activated protein C6orf89 OS=Homo sapiens OX=9606 GN=C6orf89 PE=1 SV=1	1.02222	0.994578	1.04024	1.07305	1.11512	0.754798	1.03876	0.756536
>sp	Q9Y266	NUDC_HUMAN Nuclear migration protein nudC OS=Homo sapiens OX=9606 GN=NUDC PE=1 SV=1	0.958492	1.16449	0.933475	1.0068	1.01714	0.9196	1.03836	0.660415
>sp	Q9NQW6	ANLN_HUMAN Anillin OS=Homo sapiens OX=9606 GN=ANLN PE=1 SV=2	1.0042	0.97496	1.07711	0.701425	0.67062	1.57169	1.03823	0.905557
>sp	Q9NQ79	CRAC1_HUMAN Cartilage acidic protein 1 OS=Homo sapiens OX=9606 GN=CRTAC1 PE=1 SV=2	1.18935	0.866563	1.00028	1.21327	0.86107	0.869473	1.03817	0.814003
>sp	Q53H12	AGK_HUMAN Acylglycerol kinase, mitochondrial OS=Homo sapiens OX=9606 GN=AGK PE=1 SV=2	0.560491	1.24137	1.2542	1.05679	1.19379	0.693362	1.03809	0.897902
>sp	P26373	RL13_HUMAN 60S ribosomal protein L13 OS=Homo sapiens OX=9606 GN=RPL13 PE=1 SV=4	1.02634	0.793674	1.23593	0.872668	0.724281	1.3471	1.03801	0.877536
>sp	Q13459	MYO9B_HUMAN Unconventional myosin-IXb OS=Homo sapiens OX=9606 GN=MYO9B PE=1 SV=3	1.1837	0.964751	0.906613	0.963952	1.00938	0.971606	1.0374	0.689852
>sp	Q96RR4	KKCC2_HUMAN Calcium/calmodulin-dependent protein kinase kinase 2 OS=Homo sapiens OX=9606 GN=CAMKK2 PE=1 SV=2	1.12571	0.79926	1.1297	1.10774	0.858068	0.979522	1.03712	0.794775
>sp	O60906	NSMA_HUMAN Sphingomyelin phosphodiesterase 2 OS=Homo sapiens OX=9606 GN=SMPD2 PE=1 SV=2	1.0149	0.970493	1.06898	1.04308	0.934318	0.968221	1.03692	0.445989
>sp	O00410	IPO5_HUMAN Importin-5 OS=Homo sapiens OX=9606 GN=IPO5 PE=1 SV=4	0.870468	1.24285	0.940901	1.05387	1.15698	0.734939	1.03681	0.842776
>sp	P51151	RAB9A_HUMAN Ras-related protein Rab-9A OS=Homo sapiens OX=9606 GN=RAB9A PE=1 SV=1	1.04387	1.04214	0.968106	1.10232	0.995603	0.847968	1.03673	0.667223
>sp	Q9UNW1	MINP1_HUMAN Multiple inositol polyphosphate phosphatase 1 OS=Homo sapiens OX=9606 GN=MINPP1 PE=1 SV=1	1.07871	0.847635	1.12698	1.18271	1.01829	0.745673	1.03619	0.828616
>sp	Q96E11	RRFM_HUMAN Ribosome-recycling factor, mitochondrial OS=Homo sapiens OX=9606 GN=MRRF PE=1 SV=1	0.730931	1.03514	1.28618	0.826534	1.11749	1.00373	1.03545	0.857136
>sp	O00748	EST2_HUMAN Cocaine esterase OS=Homo sapiens OX=9606 GN=CES2 PE=1 SV=1	0.942822	0.806412	1.30291	1.19892	0.993686	0.755251	1.03538	0.867757
>sp	Q14728	MFS10_HUMAN Major facilitator superfamily domain-containing protein 10 OS=Homo sapiens OX=9606 GN=MFSD10 PE=1 SV=1	1.04939	0.87744	1.12435	1.07954	0.942167	0.92711	1.03472	0.71707
>sp	P61086	UBE2K_HUMAN Ubiquitin-conjugating enzyme E2 K OS=Homo sapiens OX=9606 GN=UBE2K PE=1 SV=3	1.05257	1.11429	0.88397	0.91475	1.02662	1.0078	1.03447	0.682744
>sp	Q9HB71	CYBP_HUMAN Calcyclin-binding protein OS=Homo sapiens OX=9606 GN=CACYBP PE=1 SV=2	0.963912	1.09944	0.987233	0.842735	1.05031	1.05637	1.0343	0.701069
>sp	Q13162	PRDX4_HUMAN Peroxiredoxin-4 OS=Homo sapiens OX=9606 GN=PRDX4 PE=1 SV=1	1.12162	0.845553	1.08286	1.16049	1.06674	0.722728	1.03392	0.843697
>sp	O60493	SNX3_HUMAN Sorting nexin-3 OS=Homo sapiens OX=9606 GN=SNX3 PE=1 SV=3	1.06533	1.02222	0.962431	0.792434	0.828546	1.32904	1.03389	0.858833
>sp	Q13561	DCTN2_HUMAN Dynactin subunit 2 OS=Homo sapiens OX=9606 GN=DCTN2 PE=1 SV=4	1.11865	0.916312	1.01448	1.02995	1.02939	0.891214	1.03351	0.680853
>sp	Q12955	ANK3_HUMAN Ankyrin-3 OS=Homo sapiens OX=9606 GN=ANK3 PE=1 SV=3	0.947666	0.959342	1.14243	0.941382	1.0758	0.933377	1.03351	0.694986
>sp	Q9UPQ8	DOLK_HUMAN Dolichol kinase OS=Homo sapiens OX=9606 GN=DOLK PE=1 SV=1	1.04642	0.808426	1.19374	1.06215	1.13369	0.755574	1.03292	0.850738
>sp	Q8N1B4	VPS52_HUMAN Vacuolar protein sorting-associated protein 52 homolog OS=Homo sapiens OX=9606 GN=VPS52 PE=1 SV=1	0.902797	1.1156	1.0297	0.641606	1.01286	1.29744	1.03259	0.880201
>sp	Q93008	USP9X_HUMAN Probable ubiquitin carboxyl-terminal hydrolase FAF-X OS=Homo sapiens OX=9606 GN=USP9X PE=1 SV=3	0.964367	1.07893	1.0046	0.919392	1.05708	0.975629	1.03245	0.573716
>sp	P50213	IDH3A_HUMAN Isocitrate dehydrogenase [NAD] subunit alpha, mitochondrial OS=Homo sapiens OX=9606 GN=IDH3A PE=1 SV=1	0.788776	0.779492	1.47897	0.97857	0.971427	1.00276	1.032	0.898498
>sp	O95864	FADS2_HUMAN Acyl-CoA 6-desaturase OS=Homo sapiens OX=9606 GN=FADS2 PE=1 SV=1	1.23116	0.873624	0.942431	1.07572	1.06706	0.810011	1.03198	0.833109
>sp	Q14318	FKBP8_HUMAN Peptidyl-prolyl cis-trans isomerase FKBP8 OS=Homo sapiens OX=9606 GN=FKBP8 PE=1 SV=2	1.13048	1.05731	0.85825	1.15543	1.09702	0.701509	1.03117	0.860771
>sp	Q96S52	PIGS_HUMAN GPI transamidase component PIG-S OS=Homo sapiens OX=9606 GN=PIGS PE=1 SV=3	1.0568	0.939887	1.04885	1.09161	1.09702	0.765828	1.03083	0.806163
>sp	Q9H9E3	COG4_HUMAN Conserved oligomeric Golgi complex subunit 4 OS=Homo sapiens OX=9606 GN=COG4 PE=1 SV=3	0.929185	0.918785	1.19739	1.05882	0.890987	1.00484	1.0307	0.785172
>sp	P62805	H4_HUMAN Histone H4 OS=Homo sapiens OX=9606 GN=HIST1H4A PE=1 SV=2	0.880108	1.39636	0.766622	1.1772	1.08909	0.690622	1.02914	0.912272
>sp	Q6P1M0	S27A4_HUMAN Long-chain fatty acid transport protein 4 OS=Homo sapiens OX=9606 GN=SLC27A4 PE=1 SV=1	1.10227	1.00724	0.932783	1.08794	1.08421	0.785557	1.0286	0.812896
>sp	Q9H490	PIGU_HUMAN Phosphatidylinositol glycan anchor biosynthesis class U protein OS=Homo sapiens OX=9606 GN=PIGU PE=1 SV=3	1.09213	0.904383	1.04556	1.05468	0.973842	0.929404	1.02845	0.6983
>sp	Q06830	PRDX1_HUMAN Peroxiredoxin-1 OS=Homo sapiens OX=9606 GN=PRDX1 PE=1 SV=1	1.11802	0.901153	1.02079	0.950821	0.907258	1.10196	1.027	0.772442
>sp	P36915	GNL1_HUMAN Guanine nucleotide-binding protein-like 1 OS=Homo sapiens OX=9606 GN=GNL1 PE=1 SV=2	0.831677	1.27491	0.933381	1.08683	1.12664	0.74657	1.027	0.889685
>sp	Q92685	ALG3_HUMAN Dol-P-Man:Man(5)GlcNAc(2)-PP-Dol alpha-1,3-mannosyltransferase OS=Homo sapiens OX=9606 GN=ALG3 PE=1 SV=1	1.03605	1.01018	0.99305	1.153	1.08258	0.725144	1.02653	0.853569
>sp	Q14563	SEM3A_HUMAN Semaphorin-3A OS=Homo sapiens OX=9606 GN=SEMA3A PE=1 SV=1	1.03244	0.899627	1.10712	1.15476	0.997691	0.808365	1.02647	0.834366
>sp	O75410	TACC1_HUMAN Transforming acidic coiled-coil-containing protein 1 OS=Homo sapiens OX=9606 GN=TACC1 PE=1 SV=2	1.26486	0.852873	0.920161	0.950042	0.881158	1.13091	1.02559	0.872536
>sp	O43759	SNG1_HUMAN Synaptogyrin-1 OS=Homo sapiens OX=9606 GN=SYNGR1 PE=1 SV=2	1.00229	0.897311	1.13792	1.0118	0.986154	0.964532	1.02533	0.742307
>sp	P46199	IF2M_HUMAN Translation initiation factor IF-2, mitochondrial OS=Homo sapiens OX=9606 GN=MTIF2 PE=1 SV=2	0.952141	1.07919	1.00603	0.916589	1.06526	0.980787	1.02522	0.682852
>sp	Q8IWR0	Z3H7A_HUMAN Zinc finger CCCH domain-containing protein 7A OS=Homo sapiens OX=9606 GN=ZC3H7A PE=1 SV=1	1.01354	1.09243	0.929275	0.845468	0.802066	1.31723	1.02377	0.897691
>sp	Q03169	TNAP2_HUMAN Tumor necrosis factor alpha-induced protein 2 OS=Homo sapiens OX=9606 GN=TNFAIP2 PE=2 SV=2	1.21014	0.60929	1.21512	0.940469	1.05842	0.966563	1.0233	0.915665
>sp	O00443	P3C2A_HUMAN Phosphatidylinositol 4-phosphate 3-kinase C2 domain-containing subunit alpha OS=Homo sapiens OX=9606 GN=PIK3C2A PE=1 SV=2	1.09503	1.09591	0.843528	1.12696	1.11055	0.728031	1.02324	0.889354
>sp	P23368	MAOM_HUMAN NAD-dependent malic enzyme, mitochondrial OS=Homo sapiens OX=9606 GN=ME2 PE=1 SV=1	0.843934	0.988987	1.20106	0.925772	1.11409	0.926152	1.02291	0.860807
>sp	Q02809	PLOD1_HUMAN Procollagen-lysine,2-oxoglutarate 5-dioxygenase 1 OS=Homo sapiens OX=9606 GN=PLOD1 PE=1 SV=2	1.13699	0.877179	1.0186	1.15274	1.07128	0.743218	1.02208	0.888291
>sp	Q08J23	NSUN2_HUMAN tRNA (cytosine(34)-C(5))-methyltransferase OS=Homo sapiens OX=9606 GN=NSUN2 PE=1 SV=2	0.832884	0.569228	1.62976	1.28548	0.897843	0.7848	1.02148	0.954883
>sp	P07099	HYEP_HUMAN Epoxide hydrolase 1 OS=Homo sapiens OX=9606 GN=EPHX1 PE=1 SV=1	1.1052	0.897048	1.02934	1.1006	1.11132	0.756483	1.02128	0.880482
>sp	Q96JJ3	ELMO2_HUMAN Engulfment and cell motility protein 2 OS=Homo sapiens OX=9606 GN=ELMO2 PE=1 SV=2	1.32683	0.859711	0.844647	0.954948	0.741716	1.27215	1.02101	0.929543
>sp	P14543	NID1_HUMAN Nidogen-1 OS=Homo sapiens OX=9606 GN=NID1 PE=1 SV=3	1.16426	0.755868	1.10961	0.966452	1.11185	0.891963	1.02002	0.896689
>sp	Q96J02	ITCH_HUMAN E3 ubiquitin-protein ligase Itchy homolog OS=Homo sapiens OX=9606 GN=ITCH PE=1 SV=2	0.833663	1.17817	1.01675	0.923776	1.00151	1.04613	1.01924	0.865749
>sp	Q9UMX3	BOK_HUMAN Bcl-2-related ovarian killer protein OS=Homo sapiens OX=9606 GN=BOK PE=1 SV=1	1.09348	0.87926	1.05546	0.948828	1.08075	0.942235	1.01897	0.825657
>sp	Q9H9T3	ELP3_HUMAN Elongator complex protein 3 OS=Homo sapiens OX=9606 GN=ELP3 PE=1 SV=2	0.940049	1.07978	1.00798	0.701894	0.897716	1.37258	1.01871	0.931681
>sp	A4D1E9	GTPBA_HUMAN GTP-binding protein 10 OS=Homo sapiens OX=9606 GN=GTPBP10 PE=1 SV=1	0.78535	0.914537	1.32754	0.977956	1.07301	0.921606	1.01845	0.919234
>sp	Q96DM3	RMC1_HUMAN Regulator of MON1-CCZ1 complex OS=Homo sapiens OX=9606 GN=RMC1 PE=1 SV=2	1.06078	1.05303	0.913582	1.18508	0.900171	0.887353	1.01843	0.874286
>sp	P11216	PYGB_HUMAN Glycogen phosphorylase, brain form OS=Homo sapiens OX=9606 GN=PYGB PE=1 SV=5	1.02248	0.907585	1.09648	0.899066	0.921005	1.15339	1.01785	0.86574
>sp	Q9UL46	PSME2_HUMAN Proteasome activator complex subunit 2 OS=Homo sapiens OX=9606 GN=PSME2 PE=1 SV=4	0.963612	0.918928	1.14285	0.841893	1.09523	1.03749	1.01707	0.877126
>sp	P49915	GUAA_HUMAN GMP synthase [glutamine-hydrolyzing] OS=Homo sapiens OX=9606 GN=GMPS PE=1 SV=1	0.908221	1.2667	0.850125	1.06088	1.08437	0.829702	1.01684	0.91863
>sp	P61009	SPCS3_HUMAN Signal peptidase complex subunit 3 OS=Homo sapiens OX=9606 GN=SPCS3 PE=1 SV=1	1.2061	0.916277	0.900253	1.09422	1.09536	0.78778	1.0152	0.920851
>sp	P36955	PEDF_HUMAN Pigment epithelium-derived factor OS=Homo sapiens OX=9606 GN=SERPINF1 PE=1 SV=4	1.00496	0.885593	1.13151	1.038	0.926584	1.01335	1.01482	0.860707
>sp	O00468	AGRIN_HUMAN Agrin OS=Homo sapiens OX=9606 GN=AGRN PE=1 SV=6	1.46755	0.745716	0.808598	1.10895	1.00355	0.865639	1.01468	0.954738
>sp	P50454	SERPH_HUMAN Serpin H1 OS=Homo sapiens OX=9606 GN=SERPINH1 PE=1 SV=2	1.07506	0.837009	1.10972	1.06923	1.07309	0.835891	1.01463	0.906568
>sp	O95373	IPO7_HUMAN Importin-7 OS=Homo sapiens OX=9606 GN=IPO7 PE=1 SV=1	0.854673	1.28157	0.885135	1.05887	1.12861	0.791141	1.01436	0.937833
>sp	Q9P2X0	DPM3_HUMAN Dolichol-phosphate mannosyltransferase subunit 3 OS=Homo sapiens OX=9606 GN=DPM3 PE=1 SV=2	1.03848	0.939799	1.04158	1.11199	1.15854	0.709623	1.01332	0.932309
>sp	Q96N66	MBOA7_HUMAN Lysophospholipid acyltransferase 7 OS=Homo sapiens OX=9606 GN=MBOAT7 PE=1 SV=2	1.05038	1.10573	0.863092	1.21133	1.05456	0.714911	1.01288	0.941499
>sp	Q9UKK3	PARP4_HUMAN Protein mono-ADP-ribosyltransferase PARP4 OS=Homo sapiens OX=9606 GN=PARP4 PE=1 SV=3	0.971797	1.01308	1.0333	0.825703	0.761737	1.39438	1.01219	0.955012
>sp	Q7Z3C6	ATG9A_HUMAN Autophagy-related protein 9A OS=Homo sapiens OX=9606 GN=ATG9A PE=1 SV=3	1.08085	1.04109	0.896149	0.948243	0.873761	1.1599	1.01213	0.911956
>sp	Q96A33	CCD47_HUMAN Coiled-coil domain-containing protein 47 OS=Homo sapiens OX=9606 GN=CCDC47 PE=1 SV=1	1.00338	0.936035	1.07763	1.24173	0.996129	0.745096	1.01143	0.942905
>sp	Q9NXR7	BABA2_HUMAN BRISC and BRCA1-A complex member 2 OS=Homo sapiens OX=9606 GN=BABAM2 PE=1 SV=2	0.964505	1.1594	0.893027	0.954178	1.04455	0.984339	1.01135	0.899468
>sp	P62826	RAN_HUMAN GTP-binding nuclear protein Ran OS=Homo sapiens OX=9606 GN=RAN PE=1 SV=3	0.981702	1.22139	0.81223	0.973549	1.02957	0.981556	1.01027	0.93625
>sp	Q9HBH5	RDH14_HUMAN Retinol dehydrogenase 14 OS=Homo sapiens OX=9606 GN=RDH14 PE=1 SV=1	1.00258	0.950272	1.06167	1.17086	1.01298	0.801645	1.00972	0.935122
>sp	Q5SWX8	ODR4_HUMAN Protein odr-4 homolog OS=Homo sapiens OX=9606 GN=ODR4 PE=1 SV=1	1.08181	0.937105	0.995367	1.14907	1.10678	0.729862	1.00957	0.948933
>sp	Q99442	SEC62_HUMAN Translocation protein SEC62 OS=Homo sapiens OX=9606 GN=SEC62 PE=1 SV=1	0.994998	1.07635	0.940387	1.14347	1.04999	0.79481	1.00785	0.94741
>sp	O95747	OXSR1_HUMAN Serine/threonine-protein kinase OSR1 OS=Homo sapiens OX=9606 GN=OXSR1 PE=1 SV=1	0.99491	1.06623	0.950491	0.86356	0.857035	1.26778	1.00778	0.95848
>sp	Q8NBJ5	GT251_HUMAN Procollagen galactosyltransferase 1 OS=Homo sapiens OX=9606 GN=COLGALT1 PE=1 SV=1	1.03913	0.918461	1.05376	1.20162	1.02568	0.761353	1.0076	0.957971
>sp	Q9GZZ9	UBA5_HUMAN Ubiquitin-like modifier-activating enzyme 5 OS=Homo sapiens OX=9606 GN=UBA5 PE=1 SV=1	0.942923	1.17485	0.893309	1.05056	1.06353	0.87484	1.00741	0.947786
>sp	P07237	PDIA1_HUMAN Protein disulfide-isomerase OS=Homo sapiens OX=9606 GN=P4HB PE=1 SV=3	1.06065	0.828667	1.12092	1.2496	1.04566	0.694506	1.00685	0.972345
>sp	P35900	K1C20_HUMAN Keratin, type I cytoskeletal 20 OS=Homo sapiens OX=9606 GN=KRT20 PE=1 SV=1	1.07076	0.973063	0.966379	1.01836	1.15564	0.815799	1.00682	0.951156
>sp	O43681	ASNA_HUMAN ATPase ASNA1 OS=Homo sapiens OX=9606 GN=ASNA1 PE=1 SV=2	1.02383	0.966447	1.01937	0.977386	0.961829	1.05114	1.00645	0.85557
>sp	Q99470	SDF2_HUMAN Stromal cell-derived factor 2 OS=Homo sapiens OX=9606 GN=SDF2 PE=1 SV=2	0.963201	0.953443	1.09243	1.16368	1.01672	0.810528	1.00607	0.959443
>sp	Q9P0J0	NDUAD_HUMAN NADH dehydrogenase [ubiquinone] 1 alpha subcomplex subunit 13 OS=Homo sapiens OX=9606 GN=NDUFA13 PE=1 SV=3	0.550413	1.492	0.965218	1.09729	0.80269	1.0924	1.0051	0.986818
>sp	P16615	AT2A2_HUMAN Sarcoplasmic/endoplasmic reticulum calcium ATPase 2 OS=Homo sapiens OX=9606 GN=ATP2A2 PE=1 SV=1	1.01917	1.02984	0.958359	1.20548	1.03465	0.752506	1.00492	0.972499
>sp	P14625	ENPL_HUMAN Endoplasmin OS=Homo sapiens OX=9606 GN=HSP90B1 PE=1 SV=1	1.12128	0.81552	1.06998	1.19849	1.017	0.777729	1.00453	0.978016
>sp	Q8NEC7	GSTCD_HUMAN Glutathione S-transferase C-terminal domain-containing protein OS=Homo sapiens OX=9606 GN=GSTCD PE=1 SV=2	1.09405	0.801657	1.11101	1.13725	0.982333	0.873706	1.00448	0.973421
>sp	Q6UW68	TM205_HUMAN Transmembrane protein 205 OS=Homo sapiens OX=9606 GN=TMEM205 PE=1 SV=1	1.06073	0.859378	1.08617	1.05725	1.01175	0.924719	1.00419	0.961558
>sp	P35914	HMGCL_HUMAN Hydroxymethylglutaryl-CoA lyase, mitochondrial OS=Homo sapiens OX=9606 GN=HMGCL PE=1 SV=2	1.02989	0.793421	1.18192	1.23558	0.998803	0.760387	1.00349	0.985284
>sp	P23921	RIR1_HUMAN Ribonucleoside-diphosphate reductase large subunit OS=Homo sapiens OX=9606 GN=RRM1 PE=1 SV=1	1.00072	0.935961	1.06839	0.982017	1.10714	0.905778	1.00338	0.963884
>sp	P30050	RL12_HUMAN 60S ribosomal protein L12 OS=Homo sapiens OX=9606 GN=RPL12 PE=1 SV=1	1.01149	0.860496	1.13293	0.966465	0.931996	1.09662	1.00328	0.973695
>sp	P49189	AL9A1_HUMAN 4-trimethylaminobutyraldehyde dehydrogenase OS=Homo sapiens OX=9606 GN=ALDH9A1 PE=1 SV=3	0.942371	0.74279	1.31969	0.875905	0.819602	1.29964	1.00324	0.989311
>sp	Q9Y399	RT02_HUMAN 28S ribosomal protein S2, mitochondrial OS=Homo sapiens OX=9606 GN=MRPS2 PE=1 SV=1	0.774923	1.0342	1.19534	0.915862	1.04288	1.03679	1.00298	0.982717
>sp	Q5JRA6	TGO1_HUMAN Transport and Golgi organization protein 1 homolog OS=Homo sapiens OX=9606 GN=MIA3 PE=1 SV=1	1.05125	0.92394	1.02865	1.18442	1.01889	0.792862	1.00256	0.984046
>sp	Q6UW02	CP20A_HUMAN Cytochrome P450 20A1 OS=Homo sapiens OX=9606 GN=CYP20A1 PE=1 SV=1	1.06752	0.969477	0.966355	1.11775	1.10689	0.772008	1.00224	0.985824
>sp	P15170	ERF3A_HUMAN Eukaryotic peptide chain release factor GTP-binding subunit ERF3A OS=Homo sapiens OX=9606 GN=GSPT1 PE=1 SV=1	1.00938	1.06731	0.926551	1.20476	0.976079	0.815917	1.00216	0.9865
>sp	Q9BSJ8	ESYT1_HUMAN Extended synaptotagmin-1 OS=Homo sapiens OX=9606 GN=ESYT1 PE=1 SV=1	1.03314	0.960969	1.0083	1.13937	1.13413	0.724096	1.00161	0.991354
>sp	P30101	PDIA3_HUMAN Protein disulfide-isomerase A3 OS=Homo sapiens OX=9606 GN=PDIA3 PE=1 SV=4	1.08088	0.819206	1.102	1.24282	0.982181	0.772911	1.00139	0.993616
>sp	Q13136	LIPA1_HUMAN Liprin-alpha-1 OS=Homo sapiens OX=9606 GN=PPFIA1 PE=1 SV=1	1.02815	1.1464	0.82602	0.891976	0.859968	1.24748	1.00038	0.998156
>sp	Q96II8	LRCH3_HUMAN Leucine-rich repeat and calponin homology domain-containing protein 3 OS=Homo sapiens OX=9606 GN=LRCH3 PE=1 SV=2	1.01851	1.13052	0.851506	1.00706	0.921599	1.0708	1.00036	0.997075
>sp	P61026	RAB10_HUMAN Ras-related protein Rab-10 OS=Homo sapiens OX=9606 GN=RAB10 PE=1 SV=1	1.14426	0.910806	0.943439	1.13884	1.04589	0.816768	0.999001	0.99377
>sp	P42224	STAT1_HUMAN Signal transducer and activator of transcription 1-alpha/beta OS=Homo sapiens OX=9606 GN=STAT1 PE=1 SV=2	1.01388	1.06909	0.914383	0.937336	1.13598	0.929331	0.99824	0.983756
>sp	O75607	NPM3_HUMAN Nucleoplasmin-3 OS=Homo sapiens OX=9606 GN=NPM3 PE=1 SV=3	1.06848	1.14946	0.778788	0.785086	0.892246	1.32594	0.997819	0.991811
>sp	A3KMH1	VWA8_HUMAN von Willebrand factor A domain-containing protein 8 OS=Homo sapiens OX=9606 GN=VWA8 PE=1 SV=2	1.04902	1.05159	0.895974	1.20149	1.16685	0.635086	0.997722	0.991015
>sp	O15143	ARC1B_HUMAN Actin-related protein 2/3 complex subunit 1B OS=Homo sapiens OX=9606 GN=ARPC1B PE=1 SV=3	1.19889	1.03031	0.767334	0.883958	0.929149	1.19035	0.997696	0.989033
>sp	P02786	TFR1_HUMAN Transferrin receptor protein 1 OS=Homo sapiens OX=9606 GN=TFRC PE=1 SV=2	0.942506	1.03223	1.02058	1.14166	1.06148	0.801545	0.996882	0.978003
>sp	Q7KZI7	MARK2_HUMAN Serine/threonine-protein kinase MARK2 OS=Homo sapiens OX=9606 GN=MARK2 PE=1 SV=2	1.16781	1.12307	0.704119	0.921092	0.955292	1.12861	0.996675	0.98449
>sp	Q9Y5L0	TNPO3_HUMAN Transportin-3 OS=Homo sapiens OX=9606 GN=TNPO3 PE=1 SV=3	0.763229	1.2408	0.990446	0.857058	1.03259	1.11588	0.996321	0.982462
>sp	P35610	SOAT1_HUMAN Sterol O-acyltransferase 1 OS=Homo sapiens OX=9606 GN=SOAT1 PE=1 SV=3	0.950154	1.24698	0.797228	1.29354	1.15137	0.560718	0.996251	0.989179
>sp	P09110	THIK_HUMAN 3-ketoacyl-CoA thiolase, peroxisomal OS=Homo sapiens OX=9606 GN=ACAA1 PE=1 SV=2	1.09968	0.867362	1.02732	1.17333	0.983107	0.849206	0.996247	0.97578
>sp	O43399	TPD54_HUMAN Tumor protein D54 OS=Homo sapiens OX=9606 GN=TPD52L2 PE=1 SV=2	0.910356	0.811749	1.27087	0.967115	0.865057	1.17485	0.995328	0.97893
>sp	P46778	RL21_HUMAN 60S ribosomal protein L21 OS=Homo sapiens OX=9606 GN=RPL21 PE=1 SV=2	0.933409	0.992997	1.06554	0.992718	0.777126	1.23822	0.994642	0.97093
>sp	P48637	GSHB_HUMAN Glutathione synthetase OS=Homo sapiens OX=9606 GN=GSS PE=1 SV=1	0.992512	0.956615	1.0428	0.965584	0.812545	1.22994	0.994632	0.967577
>sp	O95197	RTN3_HUMAN Reticulon-3 OS=Homo sapiens OX=9606 GN=RTN3 PE=1 SV=2	1.14934	0.831683	1.01089	1.02683	1.11218	0.869085	0.994622	0.965241
>sp	Q7L8L6	FAKD5_HUMAN FAST kinase domain-containing protein 5, mitochondrial OS=Homo sapiens OX=9606 GN=FASTKD5 PE=1 SV=1	1.08635	0.822628	1.0827	0.978547	0.96922	1.06056	0.994466	0.954793
>sp	Q99571	P2RX4_HUMAN P2X purinoceptor 4 OS=Homo sapiens OX=9606 GN=P2RX4 PE=1 SV=2	0.895348	1.16358	0.932	1.06236	1.1388	0.807917	0.99397	0.965281
>sp	P24534	EF1B_HUMAN Elongation factor 1-beta OS=Homo sapiens OX=9606 GN=EEF1B2 PE=1 SV=3	0.980693	0.910321	1.09989	0.982615	0.889319	1.13716	0.993958	0.950105
>sp	Q9Y2Q5	LTOR2_HUMAN Ragulator complex protein LAMTOR2 OS=Homo sapiens OX=9606 GN=LAMTOR2 PE=1 SV=1	0.905454	1.05318	1.03215	1.12462	1.07589	0.808697	0.993875	0.95756
>sp	P10515	ODP2_HUMAN Dihydrolipoyllysine-residue acetyltransferase component of pyruvate dehydrogenase complex, mitochondrial OS=Homo sapiens OX=9606 GN=DLAT PE=1 SV=3	0.695366	1.16581	1.12833	0.906803	1.18162	0.922064	0.993032	0.970097
>sp	O15270	SPTC2_HUMAN Serine palmitoyltransferase 2 OS=Homo sapiens OX=9606 GN=SPTLC2 PE=1 SV=1	0.98991	0.972236	1.02723	1.20314	1.09197	0.715506	0.992944	0.964241
>sp	Q9NVC3	S38A7_HUMAN Putative sodium-coupled neutral amino acid transporter 7 OS=Homo sapiens OX=9606 GN=SLC38A7 PE=1 SV=1	0.985854	0.990466	1.01278	1.14359	0.989804	0.877515	0.992757	0.929839
>sp	P68371	TBB4B_HUMAN Tubulin beta-4B chain OS=Homo sapiens OX=9606 GN=TUBB4B PE=1 SV=1	1.09984	1.01062	0.878242	0.970857	1.09398	0.946465	0.992495	0.928545
>sp	Q99519	NEUR1_HUMAN Sialidase-1 OS=Homo sapiens OX=9606 GN=NEU1 PE=1 SV=1	0.97819	0.916298	1.09421	1.09495	1.04918	0.867174	0.992494	0.935103
>sp	Q6PIU2	NCEH1_HUMAN Neutral cholesterol ester hydrolase 1 OS=Homo sapiens OX=9606 GN=NCEH1 PE=1 SV=3	0.995236	0.898797	1.09453	1.12183	1.01996	0.869642	0.992408	0.9383
>sp	Q9Y6K0	CEPT1_HUMAN Choline/ethanolaminephosphotransferase 1 OS=Homo sapiens OX=9606 GN=CEPT1 PE=1 SV=1	1.04423	0.915126	1.0278	1.12697	0.987355	0.898522	0.991473	0.917746
>sp	Q9C004	SPY4_HUMAN Protein sprouty homolog 4 OS=Homo sapiens OX=9606 GN=SPRY4 PE=1 SV=2	1.07543	1.13419	0.776516	1.03656	0.975808	1.00149	0.990802	0.93828
>sp	Q00796	DHSO_HUMAN Sorbitol dehydrogenase OS=Homo sapiens OX=9606 GN=SORD PE=1 SV=4	1.04236	0.935855	1.0073	0.813258	0.866557	1.33467	0.990387	0.957054
>sp	Q6IQ22	RAB12_HUMAN Ras-related protein Rab-12 OS=Homo sapiens OX=9606 GN=RAB12 PE=1 SV=3	0.993957	1.1071	0.883805	1.17169	1.026	0.817445	0.989959	0.937709
>sp	O94925	GLSK_HUMAN Glutaminase kidney isoform, mitochondrial OS=Homo sapiens OX=9606 GN=GLS PE=1 SV=1	0.999455	0.89943	1.08496	1.17349	1.14132	0.701352	0.989287	0.950014
>sp	P11117	PPAL_HUMAN Lysosomal acid phosphatase OS=Homo sapiens OX=9606 GN=ACP2 PE=1 SV=3	0.916892	1.08537	0.981159	1.11329	1.19056	0.712726	0.98901	0.946933
>sp	Q9UBF2	COPG2_HUMAN Coatomer subunit gamma-2 OS=Homo sapiens OX=9606 GN=COPG2 PE=1 SV=1	1.06684	1.01732	0.89875	0.799951	1.0223	1.19484	0.98867	0.931587
>sp	Q30201	HFE_HUMAN Hereditary hemochromatosis protein OS=Homo sapiens OX=9606 GN=HFE PE=1 SV=1	0.970965	1.0208	0.990269	1.10871	0.957717	0.951542	0.988093	0.833504
>sp	P59190	RAB15_HUMAN Ras-related protein Rab-15 OS=Homo sapiens OX=9606 GN=RAB15 PE=1 SV=1	1.0841	0.990971	0.906662	1.0704	1.17568	0.772184	0.987898	0.930548
>sp	P57740	NU107_HUMAN Nuclear pore complex protein Nup107 OS=Homo sapiens OX=9606 GN=NUP107 PE=1 SV=1	0.796852	1.16326	1.02162	1.15253	1.08538	0.780357	0.987893	0.9417
>sp	P62899	RL31_HUMAN 60S ribosomal protein L31 OS=Homo sapiens OX=9606 GN=RPL31 PE=1 SV=1	0.915871	0.8135	1.25209	0.874808	0.633032	1.5107	0.987717	0.968413
>sp	O43933	PEX1_HUMAN Peroxisome biogenesis factor 1 OS=Homo sapiens OX=9606 GN=PEX1 PE=1 SV=1	0.827929	1.09012	1.06078	1.14025	1.06389	0.817026	0.985988	0.917548
>sp	P35080	PROF2_HUMAN Profilin-2 OS=Homo sapiens OX=9606 GN=PFN2 PE=1 SV=3	1.03306	0.980777	0.964795	1.02046	0.838327	1.16258	0.985857	0.889317
>sp	Q8NBX0	SCPDL_HUMAN Saccharopine dehydrogenase-like oxidoreductase OS=Homo sapiens OX=9606 GN=SCCPDH PE=1 SV=1	0.920393	0.934526	1.12371	1.15509	1.06832	0.797966	0.985855	0.915389
>sp	Q9Y697	NFS1_HUMAN Cysteine desulfurase, mitochondrial OS=Homo sapiens OX=9606 GN=NFS1 PE=1 SV=3	0.845493	0.794932	1.33773	0.680175	1.01503	1.32664	0.985542	0.957127
>sp	Q99733	NP1L4_HUMAN Nucleosome assembly protein 1-like 4 OS=Homo sapiens OX=9606 GN=NAP1L4 PE=1 SV=1	1.15448	0.983299	0.839162	1.24252	0.802258	0.978277	0.984747	0.926758
>sp	Q14849	STAR3_HUMAN StAR-related lipid transfer protein 3 OS=Homo sapiens OX=9606 GN=STARD3 PE=1 SV=2	0.961115	1.34016	0.675028	1.04133	1.14166	0.840706	0.984324	0.944164
>sp	Q14142	TRI14_HUMAN Tripartite motif-containing protein 14 OS=Homo sapiens OX=9606 GN=TRIM14 PE=1 SV=2	1.20402	0.840087	0.931996	1.03095	1.1102	0.882741	0.984193	0.906939
>sp	P43378	PTN9_HUMAN Tyrosine-protein phosphatase non-receptor type 9 OS=Homo sapiens OX=9606 GN=PTPN9 PE=1 SV=1	1.36228	1.01428	0.599519	0.914085	1.07314	1.03669	0.984181	0.94706
>sp	Q68DH5	LMBD2_HUMAN LMBR1 domain-containing protein 2 OS=Homo sapiens OX=9606 GN=LMBRD2 PE=1 SV=1	1.06802	1.11878	0.788948	1.08563	1.02599	0.91263	0.983961	0.894444
>sp	Q9BQC3	DPH2_HUMAN 2-(3-amino-3-carboxypropyl)histidine synthase subunit 2 OS=Homo sapiens OX=9606 GN=DPH2 PE=1 SV=1	1.12632	0.851168	0.996387	1.06096	0.882211	1.08296	0.982731	0.872399
>sp	Q9Y5Y5	PEX16_HUMAN Peroxisomal membrane protein PEX16 OS=Homo sapiens OX=9606 GN=PEX16 PE=1 SV=2	1.04962	0.854084	1.07008	1.08114	1.08303	0.862056	0.982672	0.870488
>sp	P13667	PDIA4_HUMAN Protein disulfide-isomerase A4 OS=Homo sapiens OX=9606 GN=PDIA4 PE=1 SV=2	1.05711	0.859752	1.0566	1.22474	1.08933	0.71246	0.982466	0.920626
>sp	Q6PJW8	CNST_HUMAN Consortin OS=Homo sapiens OX=9606 GN=CNST PE=1 SV=3	1.25544	0.96628	0.750571	1.06875	0.901805	1.05715	0.981695	0.911352
>sp	P50552	VASP_HUMAN Vasodilator-stimulated phosphoprotein OS=Homo sapiens OX=9606 GN=VASP PE=1 SV=3	1.18607	1.02813	0.757995	0.893675	0.876235	1.25789	0.981634	0.92135
>sp	Q6UXV4	MIC27_HUMAN MICOS complex subunit MIC27 OS=Homo sapiens OX=9606 GN=APOOL PE=1 SV=1	0.799243	1.39009	0.782837	0.828494	1.2567	0.942641	0.981615	0.941415
>sp	Q9H5Q4	TFB2M_HUMAN Dimethyladenosine transferase 2, mitochondrial OS=Homo sapiens OX=9606 GN=TFB2M PE=1 SV=1	0.698565	1.1553	1.11718	1.1148	1.17263	0.741523	0.980879	0.927434
>sp	Q9BV40	VAMP8_HUMAN Vesicle-associated membrane protein 8 OS=Homo sapiens OX=9606 GN=VAMP8 PE=1 SV=1	1.13649	0.949257	0.88474	1.16071	1.072	0.796798	0.980519	0.889606
>sp	Q8NEN9	PDZD8_HUMAN PDZ domain-containing protein 8 OS=Homo sapiens OX=9606 GN=PDZD8 PE=1 SV=1	1.04688	0.860016	1.06356	1.18449	1.05226	0.792798	0.980493	0.888805
>sp	Q9H0P0	5NT3A_HUMAN Cytosolic 5'-nucleotidase 3A OS=Homo sapiens OX=9606 GN=NT5C3A PE=1 SV=3	0.889135	1.13481	0.945983	1.09494	1.00654	0.928598	0.980152	0.831802
>sp	O75390	CISY_HUMAN Citrate synthase, mitochondrial OS=Homo sapiens OX=9606 GN=CS PE=1 SV=2	0.764184	1.05758	1.14816	0.910897	1.26111	0.85807	0.980149	0.912582
>sp	P17858	PFKAL_HUMAN ATP-dependent 6-phosphofructokinase, liver type OS=Homo sapiens OX=9606 GN=PFKL PE=1 SV=6	1.01852	0.985673	0.964949	0.93682	1.14664	0.947401	0.979639	0.783485
>sp	Q9GZS1	RPA49_HUMAN DNA-directed RNA polymerase I subunit RPA49 OS=Homo sapiens OX=9606 GN=POLR1E PE=1 SV=3	0.997295	1.11117	0.860404	1.00907	1.06395	0.958118	0.979458	0.804946
>sp	Q8TCS8	PNPT1_HUMAN Polyribonucleotide nucleotidyltransferase 1, mitochondrial OS=Homo sapiens OX=9606 GN=PNPT1 PE=1 SV=2	0.727733	1.13396	1.10695	0.897179	1.20969	0.924486	0.979313	0.90523
>sp	O95674	CDS2_HUMAN Phosphatidate cytidylyltransferase 2 OS=Homo sapiens OX=9606 GN=CDS2 PE=1 SV=1	1.08974	0.833206	1.04481	1.13079	0.943899	0.957551	0.978734	0.839328
>sp	O43824	GTPB6_HUMAN Putative GTP-binding protein 6 OS=Homo sapiens OX=9606 GN=GTPBP6 PE=2 SV=4	0.643044	1.06583	1.25866	0.919213	1.10629	1.00696	0.978585	0.91463
>sp	P10398	ARAF_HUMAN Serine/threonine-protein kinase A-Raf OS=Homo sapiens OX=9606 GN=ARAF PE=1 SV=2	1.14438	1.11377	0.707996	0.988671	1.13312	0.912064	0.97768	0.891156
>sp	Q13451	FKBP5_HUMAN Peptidyl-prolyl cis-trans isomerase FKBP5 OS=Homo sapiens OX=9606 GN=FKBP5 PE=1 SV=2	1.13202	0.944932	0.888938	1.0945	0.933341	1.00627	0.977514	0.806732
>sp	Q9NRN7	ADPPT_HUMAN L-aminoadipate-semialdehyde dehydrogenase-phosphopantetheinyl transferase OS=Homo sapiens OX=9606 GN=AASDHPPT PE=1 SV=2	0.892882	1.13588	0.936596	1.28571	0.869322	0.879604	0.977171	0.88961
>sp	Q9NYU2	UGGG1_HUMAN UDP-glucose:glycoprotein glucosyltransferase 1 OS=Homo sapiens OX=9606 GN=UGGT1 PE=1 SV=3	1.05576	0.822413	1.08647	1.23485	1.00311	0.7974	0.976703	0.883802
>sp	Q8NBQ5	DHB11_HUMAN Estradiol 17-beta-dehydrogenase 11 OS=Homo sapiens OX=9606 GN=HSD17B11 PE=1 SV=3	0.912393	0.973782	1.07826	1.0572	1.24241	0.735951	0.976571	0.886331
>sp	P52789	HXK2_HUMAN Hexokinase-2 OS=Homo sapiens OX=9606 GN=HK2 PE=1 SV=2	0.983944	1.01782	0.962496	0.829787	0.935648	1.27031	0.976451	0.867238
>sp	Q15345	LRC41_HUMAN Leucine-rich repeat-containing protein 41 OS=Homo sapiens OX=9606 GN=LRRC41 PE=1 SV=3	1.11488	0.892076	0.95489	0.938464	1.08306	1.01663	0.974884	0.761847
>sp	Q92581	SL9A6_HUMAN Sodium/hydrogen exchanger 6 OS=Homo sapiens OX=9606 GN=SLC9A6 PE=1 SV=2	1.0618	1.03319	0.866758	1.11702	1.06732	0.853904	0.974819	0.813197
>sp	Q8IV08	PLD3_HUMAN Phospholipase D3 OS=Homo sapiens OX=9606 GN=PLD3 PE=1 SV=1	1.04792	0.857117	1.05654	0.975795	1.10549	0.957143	0.974705	0.765036
>sp	Q9BTV4	TMM43_HUMAN Transmembrane protein 43 OS=Homo sapiens OX=9606 GN=TMEM43 PE=1 SV=1	1.0108	0.870927	1.07912	1.16005	1.04872	0.83039	0.97423	0.830939
>sp	Q6YN16	HSDL2_HUMAN Hydroxysteroid dehydrogenase-like protein 2 OS=Homo sapiens OX=9606 GN=HSDL2 PE=1 SV=1	0.979809	0.908708	1.07229	1.08813	1.06364	0.887433	0.974205	0.757364
>sp	Q9UFW8	CGBP1_HUMAN CGG triplet repeat-binding protein 1 OS=Homo sapiens OX=9606 GN=CGGBP1 PE=1 SV=2	0.714401	1.2483	0.997442	0.831589	1.18656	1.02172	0.973775	0.892846
>sp	P47897	SYQ_HUMAN Glutamine--tRNA ligase OS=Homo sapiens OX=9606 GN=QARS PE=1 SV=1	1.06368	0.829809	1.06637	0.958616	1.03329	1.04823	0.973594	0.763745
>sp	Q9Y343	SNX24_HUMAN Sorting nexin-24 OS=Homo sapiens OX=9606 GN=SNX24 PE=1 SV=1	0.926146	0.923407	1.11018	1.10706	1.03909	0.894117	0.973513	0.775831
>sp	Q99816	TS101_HUMAN Tumor susceptibility gene 101 protein OS=Homo sapiens OX=9606 GN=TSG101 PE=1 SV=2	0.931604	1.03392	0.992547	1.0322	1.06474	0.944983	0.972436	0.580125
>sp	Q9NWU5	RM22_HUMAN 39S ribosomal protein L22, mitochondrial OS=Homo sapiens OX=9606 GN=MRPL22 PE=1 SV=1	0.721347	1.07106	1.16556	0.827237	1.23103	0.983771	0.972365	0.883233
>sp	P53367	ARFP1_HUMAN Arfaptin-1 OS=Homo sapiens OX=9606 GN=ARFIP1 PE=1 SV=2	1.11488	0.954992	0.887666	1.02691	0.967648	1.0479	0.972085	0.7125
>sp	P27695	APEX1_HUMAN DNA-(apurinic or apyrimidinic site) lyase OS=Homo sapiens OX=9606 GN=APEX1 PE=1 SV=2	0.992685	1.06019	0.904084	0.963222	1.16033	0.919494	0.971709	0.757466
>sp	P51809	VAMP7_HUMAN Vesicle-associated membrane protein 7 OS=Homo sapiens OX=9606 GN=VAMP7 PE=1 SV=3	0.956094	1.09505	0.905443	1.1549	1.15513	0.733379	0.971474	0.857858
>sp	P36957	ODO2_HUMAN Dihydrolipoyllysine-residue succinyltransferase component of 2-oxoglutarate dehydrogenase complex, mitochondrial OS=Homo sapiens OX=9606 GN=DLST PE=1 SV=4	0.715898	1.04271	1.19779	0.899505	1.18718	0.956912	0.971349	0.870293
>sp	P49755	TMEDA_HUMAN Transmembrane emp24 domain-containing protein 10 OS=Homo sapiens OX=9606 GN=TMED10 PE=1 SV=2	1.02676	0.87921	1.05013	1.10937	1.06869	0.865835	0.971155	0.767261
>sp	P01024	CO3_HUMAN Complement C3 OS=Homo sapiens OX=9606 GN=C3 PE=1 SV=2	1.07032	0.85677	1.02819	1.18575	1.06507	0.7939	0.970627	0.833629
>sp	P07686	HEXB_HUMAN Beta-hexosaminidase subunit beta OS=Homo sapiens OX=9606 GN=HEXB PE=1 SV=3	0.957734	0.864325	1.13273	1.1263	1.17055	0.748362	0.970307	0.855623
>sp	Q6Y288	B3GLT_HUMAN Beta-1,3-glucosyltransferase OS=Homo sapiens OX=9606 GN=B3GLCT PE=1 SV=2	1.08055	0.898181	0.975314	1.13576	1.08284	0.827355	0.969827	0.792423
>sp	Q9BYK8	HELZ2_HUMAN Helicase with zinc finger domain 2 OS=Homo sapiens OX=9606 GN=HELZ2 PE=1 SV=6	1.19049	0.871246	0.892089	0.80014	1.00335	1.24269	0.969682	0.86048
>sp	Q53GQ0	DHB12_HUMAN Very-long-chain 3-oxoacyl-CoA reductase OS=Homo sapiens OX=9606 GN=HSD17B12 PE=1 SV=2	0.919753	0.990342	1.04267	1.12148	1.24483	0.680931	0.968996	0.8658
>sp	O95816	BAG2_HUMAN BAG family molecular chaperone regulator 2 OS=Homo sapiens OX=9606 GN=BAG2 PE=1 SV=1	1.02843	0.790633	1.13359	1.03679	0.914143	1.09642	0.968925	0.796891
>sp	Q8WUM4	PDC6I_HUMAN Programmed cell death 6-interacting protein OS=Homo sapiens OX=9606 GN=PDCD6IP PE=1 SV=1	0.868614	1.16326	0.920374	1.08314	1.05965	0.904949	0.968667	0.780207
>sp	Q9NUN5	LMBD1_HUMAN Probable lysosomal cobalamin transporter OS=Homo sapiens OX=9606 GN=LMBRD1 PE=1 SV=1	1.06026	0.890595	1.00127	0.996163	0.972297	1.07941	0.968587	0.619513
>sp	Q99735	MGST2_HUMAN Microsomal glutathione S-transferase 2 OS=Homo sapiens OX=9606 GN=MGST2 PE=1 SV=1	1.08053	0.987408	0.884061	1.18659	1.13435	0.727063	0.968506	0.847441
>sp	Q9NVH0	EXD2_HUMAN Exonuclease 3'-5' domain-containing protein 2 OS=Homo sapiens OX=9606 GN=EXD2 PE=1 SV=2	1.30131	0.899912	0.750533	1.0963	1.08918	0.862757	0.968346	0.867925
>sp	Q9NRG9	AAAS_HUMAN Aladin OS=Homo sapiens OX=9606 GN=AAAS PE=1 SV=1	1.02515	0.9342	0.989834	1.185	1.0803	0.785521	0.966687	0.795804
>sp	Q9NSK0	KLC4_HUMAN Kinesin light chain 4 OS=Homo sapiens OX=9606 GN=KLC4 PE=1 SV=3	0.969226	0.89412	1.08571	1.03202	0.970807	1.04812	0.966602	0.604524
>sp	Q92530	PSMF1_HUMAN Proteasome inhibitor PI31 subunit OS=Homo sapiens OX=9606 GN=PSMF1 PE=1 SV=2	0.919708	1.18923	0.839726	1.10262	1.1724	0.776316	0.966349	0.842511
>sp	P32119	PRDX2_HUMAN Peroxiredoxin-2 OS=Homo sapiens OX=9606 GN=PRDX2 PE=1 SV=5	0.873681	0.926754	1.14761	0.853608	0.877621	1.32072	0.965954	0.851495
>sp	O94886	CSCL1_HUMAN CSC1-like protein 1 OS=Homo sapiens OX=9606 GN=TMEM63A PE=1 SV=3	0.911587	0.884673	1.15142	1.13423	1.04534	0.872748	0.965716	0.775586
>sp	Q9UGV2	NDRG3_HUMAN Protein NDRG3 OS=Homo sapiens OX=9606 GN=NDRG3 PE=1 SV=2	0.919552	1.10207	0.92557	1.06924	0.956263	1.0273	0.965404	0.633624
>sp	Q9Y6U3	ADSV_HUMAN Adseverin OS=Homo sapiens OX=9606 GN=SCIN PE=1 SV=4	1.0696	0.850162	1.02685	0.783688	0.764868	1.50484	0.965029	0.894781
>sp	Q9UHQ9	NB5R1_HUMAN NADH-cytochrome b5 reductase 1 OS=Homo sapiens OX=9606 GN=CYB5R1 PE=1 SV=1	0.929309	0.959325	1.05762	1.24755	1.16781	0.638389	0.964799	0.863177
>sp	Q9H488	OFUT1_HUMAN GDP-fucose protein O-fucosyltransferase 1 OS=Homo sapiens OX=9606 GN=POFUT1 PE=1 SV=1	1.092	0.780238	1.07367	1.20707	1.03143	0.815587	0.964576	0.823799
>sp	O60884	DNJA2_HUMAN DnaJ homolog subfamily A member 2 OS=Homo sapiens OX=9606 GN=DNAJA2 PE=1 SV=1	0.844993	1.11347	0.987146	0.983312	1.069	1.00207	0.964387	0.680477
>sp	Q96TC7	RMD3_HUMAN Regulator of microtubule dynamics protein 3 OS=Homo sapiens OX=9606 GN=RMDN3 PE=1 SV=2	0.691205	1.33064	0.923408	0.907701	1.17832	0.968724	0.964156	0.86674
>sp	P82932	RT06_HUMAN 28S ribosomal protein S6, mitochondrial OS=Homo sapiens OX=9606 GN=MRPS6 PE=1 SV=3	0.782911	1.10379	1.05846	0.882898	1.16735	1.00458	0.964102	0.792173
>sp	P56962	STX17_HUMAN Syntaxin-17 OS=Homo sapiens OX=9606 GN=STX17 PE=1 SV=2	1.19485	0.951131	0.797973	1.14095	0.887756	1.02733	0.963323	0.79829
>sp	Q9BY49	PECR_HUMAN Peroxisomal trans-2-enoyl-CoA reductase OS=Homo sapiens OX=9606 GN=PECR PE=1 SV=2	1.03998	0.986435	0.916886	1.1888	1.14857	0.719329	0.962902	0.818649
>sp	Q9NRP0	OSTC_HUMAN Oligosaccharyltransferase complex subunit OSTC OS=Homo sapiens OX=9606 GN=OSTC PE=1 SV=1	0.967458	0.997304	0.978141	1.2808	1.04373	0.732568	0.962646	0.82254
>sp	Q5XKE5	K2C79_HUMAN Keratin, type II cytoskeletal 79 OS=Homo sapiens OX=9606 GN=KRT79 PE=1 SV=2	1.09025	0.763508	1.08905	0.87788	1.13495	1.04436	0.962589	0.787436
>sp	Q27J81	INF2_HUMAN Inverted formin-2 OS=Homo sapiens OX=9606 GN=INF2 PE=1 SV=2	0.979917	1.06392	0.897794	1.04208	1.03058	0.985707	0.961828	0.487537
>sp	Q9UHG3	PCYOX_HUMAN Prenylcysteine oxidase 1 OS=Homo sapiens OX=9606 GN=PCYOX1 PE=1 SV=3	1.00667	0.862026	1.07291	1.14288	1.10065	0.814861	0.961815	0.762608
>sp	Q9UNF0	PACN2_HUMAN Protein kinase C and casein kinase substrate in neurons protein 2 OS=Homo sapiens OX=9606 GN=PACSIN2 PE=1 SV=2	1.14285	0.973513	0.82458	1.02026	1.16155	0.877249	0.961389	0.765364
>sp	P51659	DHB4_HUMAN Peroxisomal multifunctional enzyme type 2 OS=Homo sapiens OX=9606 GN=HSD17B4 PE=1 SV=3	1.04695	0.839159	1.05421	1.14679	1.06628	0.846608	0.960987	0.744874
>sp	O95870	ABHGA_HUMAN Protein ABHD16A OS=Homo sapiens OX=9606 GN=ABHD16A PE=1 SV=3	1.02001	0.957297	0.96078	1.25929	1.01709	0.785538	0.959559	0.780187
>sp	Q9Y679	AUP1_HUMAN Ancient ubiquitous protein 1 OS=Homo sapiens OX=9606 GN=AUP1 PE=1 SV=2	1.08323	1.0223	0.832282	1.13726	1.06807	0.856845	0.959386	0.732848
>sp	Q9H2G2	SLK_HUMAN STE20-like serine/threonine-protein kinase OS=Homo sapiens OX=9606 GN=SLK PE=1 SV=1	0.972	1.18505	0.779137	1.19606	1.05544	0.812315	0.958343	0.806039
>sp	Q16881	TRXR1_HUMAN Thioredoxin reductase 1, cytoplasmic OS=Homo sapiens OX=9606 GN=TXNRD1 PE=1 SV=3	1.16928	0.870924	0.89583	1.01358	0.857018	1.19337	0.958248	0.770019
>sp	Q53EU6	GPAT3_HUMAN Glycerol-3-phosphate acyltransferase 3 OS=Homo sapiens OX=9606 GN=GPAT3 PE=1 SV=2	1.10353	1.04951	0.782886	1.16407	1.26677	0.633236	0.958175	0.855447
>sp	Q6ZXV5	TMTC3_HUMAN Protein O-mannosyl-transferase TMTC3 OS=Homo sapiens OX=9606 GN=TMTC3 PE=1 SV=2	1.0601	0.871488	1.00397	1.19754	1.05236	0.814543	0.957941	0.748098
>sp	Q06136	KDSR_HUMAN 3-ketodihydrosphingosine reductase OS=Homo sapiens OX=9606 GN=KDSR PE=1 SV=1	0.991007	0.836633	1.10771	1.07116	1.07593	0.917567	0.957807	0.67092
>sp	Q96FZ2	HMCES_HUMAN Embryonic stem cell-specific 5-hydroxymethylcytosine-binding protein OS=Homo sapiens OX=9606 GN=HMCES PE=1 SV=1	0.92362	1.05468	0.957011	0.969248	0.96813	1.12731	0.957786	0.548536
>sp	P62910	RL32_HUMAN 60S ribosomal protein L32 OS=Homo sapiens OX=9606 GN=RPL32 PE=1 SV=2	0.821593	0.927863	1.1855	0.933494	0.867647	1.2639	0.957558	0.803844
>sp	Q86UB9	TM135_HUMAN Transmembrane protein 135 OS=Homo sapiens OX=9606 GN=TMEM135 PE=2 SV=2	0.833575	1.02509	1.07627	1.11535	1.12031	0.829411	0.957541	0.738579
>sp	P17900	SAP3_HUMAN Ganglioside GM2 activator OS=Homo sapiens OX=9606 GN=GM2A PE=1 SV=4	0.920415	0.931644	1.08214	1.1915	1.0427	0.831589	0.957077	0.726119
>sp	Q02790	FKBP4_HUMAN Peptidyl-prolyl cis-trans isomerase FKBP4 OS=Homo sapiens OX=9606 GN=FKBP4 PE=1 SV=3	1.01573	0.988304	0.928475	0.993865	1.02797	1.04565	0.955999	0.20698
>sp	O43292	GPAA1_HUMAN Glycosylphosphatidylinositol anchor attachment 1 protein OS=Homo sapiens OX=9606 GN=GPAA1 PE=1 SV=3	1.05675	0.884779	0.990319	1.12487	1.1618	0.78148	0.955575	0.746259
>sp	P13674	P4HA1_HUMAN Prolyl 4-hydroxylase subunit alpha-1 OS=Homo sapiens OX=9606 GN=P4HA1 PE=1 SV=2	1.12196	0.856487	0.95294	1.29943	1.08532	0.683871	0.955281	0.827263
>sp	O00330	ODPX_HUMAN Pyruvate dehydrogenase protein X component, mitochondrial OS=Homo sapiens OX=9606 GN=PDHX PE=1 SV=3	0.739995	1.10487	1.08539	0.857519	1.13925	1.07298	0.954559	0.765855
>sp	Q86Y56	DAAF5_HUMAN Dynein assembly factor 5, axonemal OS=Homo sapiens OX=9606 GN=DNAAF5 PE=1 SV=4	0.857656	1.03429	1.0379	0.964069	1.01321	1.09288	0.954299	0.542476
>sp	P08758	ANXA5_HUMAN Annexin A5 OS=Homo sapiens OX=9606 GN=ANXA5 PE=1 SV=2	1.14068	0.815971	0.973027	0.979361	1.03504	1.05592	0.954191	0.652483
>sp	Q9P2R3	ANFY1_HUMAN Rabankyrin-5 OS=Homo sapiens OX=9606 GN=ANKFY1 PE=1 SV=2	0.980374	0.926422	1.02077	1.03908	1.18033	0.853028	0.952849	0.650083
>sp	Q01813	PFKAP_HUMAN ATP-dependent 6-phosphofructokinase, platelet type OS=Homo sapiens OX=9606 GN=PFKP PE=1 SV=2	1.0721	0.995187	0.859869	0.945905	1.14851	0.978429	0.952587	0.611538
>sp	Q9NQC3	RTN4_HUMAN Reticulon-4 OS=Homo sapiens OX=9606 GN=RTN4 PE=1 SV=2	1.11581	0.842896	0.967701	1.09592	1.10532	0.872351	0.952112	0.677661
>sp	P62888	RL30_HUMAN 60S ribosomal protein L30 OS=Homo sapiens OX=9606 GN=RPL30 PE=1 SV=2	1.14796	0.876549	0.90186	0.942553	1.08774	1.04334	0.952092	0.638219
>sp	Q9UNH7	SNX6_HUMAN Sorting nexin-6 OS=Homo sapiens OX=9606 GN=SNX6 PE=1 SV=1	1.09367	1.08512	0.746995	1.04378	1.08591	0.944517	0.951719	0.704963
>sp	Q9BS26	ERP44_HUMAN Endoplasmic reticulum resident protein 44 OS=Homo sapiens OX=9606 GN=ERP44 PE=1 SV=1	1.03087	0.895359	0.997594	1.19983	1.07296	0.803384	0.950474	0.702666
>sp	Q8TEX9	IPO4_HUMAN Importin-4 OS=Homo sapiens OX=9606 GN=IPO4 PE=1 SV=2	0.817267	1.20388	0.901429	1.09341	1.13693	0.847076	0.949685	0.744978
>sp	Q07960	RHG01_HUMAN Rho GTPase-activating protein 1 OS=Homo sapiens OX=9606 GN=ARHGAP1 PE=1 SV=1	0.786561	1.05358	1.0821	1.0602	1.11404	0.90352	0.94947	0.671132
>sp	Q9BTE1	DCTN5_HUMAN Dynactin subunit 5 OS=Homo sapiens OX=9606 GN=DCTN5 PE=1 SV=1	1.15062	0.851724	0.919188	1.07517	1.02931	0.973982	0.949023	0.611624
>sp	Q9Y2Q3	GSTK1_HUMAN Glutathione S-transferase kappa 1 OS=Homo sapiens OX=9606 GN=GSTK1 PE=1 SV=3	0.97337	0.782082	1.16608	1.10304	0.970009	1.00542	0.94902	0.679873
>sp	Q5VSL9	STRP1_HUMAN Striatin-interacting protein 1 OS=Homo sapiens OX=9606 GN=STRIP1 PE=1 SV=1	1.105	0.950349	0.86613	1.02081	1.09067	0.967034	0.948991	0.541752
>sp	Q9NYL2	M3K20_HUMAN Mitogen-activated protein kinase kinase kinase 20 OS=Homo sapiens OX=9606 GN=MAP3K20 PE=1 SV=3	1.01421	0.999343	0.907819	1.1181	0.937165	1.02337	0.948918	0.445033
>sp	P46776	RL27A_HUMAN 60S ribosomal protein L27a OS=Homo sapiens OX=9606 GN=RPL27A PE=1 SV=2	0.988889	0.913243	1.01824	0.937151	0.70221	1.44027	0.948285	0.821129
>sp	Q9NUQ7	UFSP2_HUMAN Ufm1-specific protease 2 OS=Homo sapiens OX=9606 GN=UFSP2 PE=1 SV=3	0.924415	0.986028	1.00721	1.16519	1.1181	0.799056	0.946567	0.665054
>sp	Q9ULC4	MCTS1_HUMAN Malignant T-cell-amplified sequence 1 OS=Homo sapiens OX=9606 GN=MCTS1 PE=1 SV=1	0.959214	1.06197	0.894885	0.980898	1.27502	0.828013	0.945568	0.709626
>sp	Q5H8A4	PIGG_HUMAN GPI ethanolamine phosphate transferase 2 OS=Homo sapiens OX=9606 GN=PIGG PE=1 SV=1	0.991844	0.8859	1.03804	1.23602	1.07996	0.768238	0.945391	0.717776
>sp	Q6NUK4	REEP3_HUMAN Receptor expression-enhancing protein 3 OS=Homo sapiens OX=9606 GN=REEP3 PE=1 SV=1	0.936733	0.914433	1.06392	1.17233	1.0409	0.871692	0.944948	0.596926
>sp	O60337	MARH6_HUMAN E3 ubiquitin-protein ligase MARCH6 OS=Homo sapiens OX=9606 GN=MARCH6 PE=1 SV=2	0.856345	1.08027	0.978176	1.33721	1.1488	0.599206	0.944762	0.817582
>sp	Q9Y3B7	RM11_HUMAN 39S ribosomal protein L11, mitochondrial OS=Homo sapiens OX=9606 GN=MRPL11 PE=1 SV=1	0.67136	1.00363	1.23914	0.867779	1.25342	0.964674	0.944342	0.790259
>sp	P05455	LA_HUMAN Lupus La protein OS=Homo sapiens OX=9606 GN=SSB PE=1 SV=2	1.1432	1.08381	0.686759	1.1289	1.2618	0.69553	0.944118	0.80934
>sp	Q8NHP8	PLBL2_HUMAN Putative phospholipase B-like 2 OS=Homo sapiens OX=9606 GN=PLBD2 PE=1 SV=2	0.976403	0.816767	1.12036	1.14086	1.12171	0.823901	0.943967	0.691277
>sp	Q96HE7	ERO1A_HUMAN ERO1-like protein alpha OS=Homo sapiens OX=9606 GN=ERO1A PE=1 SV=2	1.07726	0.848137	0.986498	1.27589	1.09208	0.720135	0.942939	0.756035
>sp	Q6IAN0	DRS7B_HUMAN Dehydrogenase/reductase SDR family member 7B OS=Homo sapiens OX=9606 GN=DHRS7B PE=1 SV=2	1.00672	0.997901	0.906667	1.13311	1.17581	0.779791	0.942558	0.671617
>sp	P16152	CBR1_HUMAN Carbonyl reductase [NADPH] 1 OS=Homo sapiens OX=9606 GN=CBR1 PE=1 SV=3	0.94819	1.04305	0.918732	0.98472	0.826162	1.27914	0.941732	0.685876
>sp	Q6AWC2	WWC2_HUMAN Protein WWC2 OS=Homo sapiens OX=9606 GN=WWC2 PE=1 SV=2	0.997284	0.850586	1.06202	1.12125	1.05251	0.916357	0.941676	0.526994
>sp	O15258	RER1_HUMAN Protein RER1 OS=Homo sapiens OX=9606 GN=RER1 PE=1 SV=1	0.866733	1.14211	0.901032	1.2511	1.23681	0.602222	0.941666	0.807477
>sp	Q8TF05	PP4R1_HUMAN Serine/threonine-protein phosphatase 4 regulatory subunit 1 OS=Homo sapiens OX=9606 GN=PPP4R1 PE=1 SV=1	1.03036	0.80979	1.06948	1.18584	1.08644	0.81809	0.941515	0.681479
>sp	P46976	GLYG_HUMAN Glycogenin-1 OS=Homo sapiens OX=9606 GN=GYG1 PE=1 SV=4	1.25499	0.779902	0.874354	0.843926	1.09569	1.15114	0.941274	0.744547
>sp	P31939	PUR9_HUMAN Bifunctional purine biosynthesis protein PURH OS=Homo sapiens OX=9606 GN=ATIC PE=1 SV=3	1.03538	0.889721	0.983388	0.949376	0.943585	1.19855	0.940796	0.552615
>sp	O14681	EI24_HUMAN Etoposide-induced protein 2.4 homolog OS=Homo sapiens OX=9606 GN=EI24 PE=1 SV=4	1.08097	1.0453	0.782124	1.21915	1.15343	0.719022	0.940741	0.755402
>sp	Q86X10	RLGPB_HUMAN Ral GTPase-activating protein subunit beta OS=Homo sapiens OX=9606 GN=RALGAPB PE=1 SV=1	0.803656	0.812019	1.29268	0.987005	0.914582	1.19006	0.940716	0.753259
>sp	Q96FW1	OTUB1_HUMAN Ubiquitin thioesterase OTUB1 OS=Homo sapiens OX=9606 GN=OTUB1 PE=1 SV=2	0.890018	1.00771	1.01001	0.957951	1.03007	1.10424	0.94033	0.348042
>sp	Q8TCJ2	STT3B_HUMAN Dolichyl-diphosphooligosaccharide--protein glycosyltransferase subunit STT3B OS=Homo sapiens OX=9606 GN=STT3B PE=1 SV=1	0.931111	0.981602	0.994817	1.22651	1.13546	0.730501	0.940196	0.708814
>sp	Q96T51	RUFY1_HUMAN RUN and FYVE domain-containing protein 1 OS=Homo sapiens OX=9606 GN=RUFY1 PE=1 SV=2	0.856279	1.08578	0.965112	1.15142	1.21289	0.728528	0.93997	0.728273
>sp	P02768	ALBU_HUMAN Serum albumin OS=Homo sapiens OX=9606 GN=ALB PE=1 SV=2	0.940912	0.994127	0.972058	1.04846	0.909086	1.13536	0.939924	0.411939
>sp	Q9P2R7	SUCB1_HUMAN Succinate--CoA ligase [ADP-forming] subunit beta, mitochondrial OS=Homo sapiens OX=9606 GN=SUCLA2 PE=1 SV=3	0.673926	1.09882	1.134	1.00462	1.16738	0.921256	0.939706	0.724787
>sp	P54886	P5CS_HUMAN Delta-1-pyrroline-5-carboxylate synthase OS=Homo sapiens OX=9606 GN=ALDH18A1 PE=1 SV=2	0.866817	0.991113	1.04796	1.04835	1.10126	0.944496	0.939166	0.424229
>sp	O00116	ADAS_HUMAN Alkyldihydroxyacetonephosphate synthase, peroxisomal OS=Homo sapiens OX=9606 GN=AGPS PE=1 SV=1	1.02326	0.932295	0.94979	1.25663	1.0643	0.773726	0.938826	0.682017
>sp	P82930	RT34_HUMAN 28S ribosomal protein S34, mitochondrial OS=Homo sapiens OX=9606 GN=MRPS34 PE=1 SV=2	0.701326	0.930908	1.27296	0.839502	1.09598	1.15933	0.938732	0.759394
>sp	Q92688	AN32B_HUMAN Acidic leucine-rich nuclear phosphoprotein 32 family member B OS=Homo sapiens OX=9606 GN=ANP32B PE=1 SV=1	1.04859	1.02598	0.830447	0.939076	1.05759	1.09831	0.938626	0.493541
>sp	P20338	RAB4A_HUMAN Ras-related protein Rab-4A OS=Homo sapiens OX=9606 GN=RAB4A PE=1 SV=3	1.06465	0.879668	0.960103	1.14906	1.12691	0.819609	0.938249	0.620845
>sp	P02649	APOE_HUMAN Apolipoprotein E OS=Homo sapiens OX=9606 GN=APOE PE=1 SV=1	0.871509	0.925096	1.10751	0.934463	0.901401	1.26003	0.938054	0.660279
>sp	Q9NVD7	PARVA_HUMAN Alpha-parvin OS=Homo sapiens OX=9606 GN=PARVA PE=1 SV=1	0.90992	1.0577	0.934122	0.998671	1.10056	0.999027	0.936573	0.314171
>sp	Q9Y3D3	RT16_HUMAN 28S ribosomal protein S16, mitochondrial OS=Homo sapiens OX=9606 GN=MRPS16 PE=1 SV=1	0.82229	0.977522	1.1018	0.953766	1.17802	0.966604	0.93649	0.578887
>sp	Q9UKL0	RCOR1_HUMAN REST corepressor 1 OS=Homo sapiens OX=9606 GN=RCOR1 PE=1 SV=2	1.08329	1.24976	0.568201	1.62103	0.536414	0.941307	0.936261	0.86989
>sp	Q9UJ83	HACL1_HUMAN 2-hydroxyacyl-CoA lyase 1 OS=Homo sapiens OX=9606 GN=HACL1 PE=1 SV=2	1.02644	0.8153	1.05907	1.24227	1.06505	0.791877	0.935988	0.685291
>sp	P49006	MRP_HUMAN MARCKS-related protein OS=Homo sapiens OX=9606 GN=MARCKSL1 PE=1 SV=2	1.34999	0.75903	0.789206	1.17218	0.840159	1.08943	0.934377	0.769664
>sp	Q14667	K0100_HUMAN Protein KIAA0100 OS=Homo sapiens OX=9606 GN=KIAA0100 PE=1 SV=3	0.955258	0.786564	1.15551	1.21152	0.893521	0.997626	0.93382	0.654749
>sp	Q01518	CAP1_HUMAN Adenylyl cyclase-associated protein 1 OS=Homo sapiens OX=9606 GN=CAP1 PE=1 SV=5	0.91623	0.969813	1.01121	0.988961	1.00305	1.11074	0.933767	0.220943
>sp	P36776	LONM_HUMAN Lon protease homolog, mitochondrial OS=Homo sapiens OX=9606 GN=LONP1 PE=1 SV=2	0.792385	1.09548	1.00903	1.02236	1.27871	0.802025	0.933552	0.697732
>sp	P51649	SSDH_HUMAN Succinate-semialdehyde dehydrogenase, mitochondrial OS=Homo sapiens OX=9606 GN=ALDH5A1 PE=1 SV=2	0.756391	0.855954	1.28392	1.11735	0.940804	1.04559	0.933154	0.704564
>sp	Q6DD88	ATLA3_HUMAN Atlastin-3 OS=Homo sapiens OX=9606 GN=ATL3 PE=1 SV=1	1.02688	0.949121	0.920082	1.22775	1.17788	0.698281	0.933044	0.707364
>sp	P39019	RS19_HUMAN 40S ribosomal protein S19 OS=Homo sapiens OX=9606 GN=RPS19 PE=1 SV=2	0.89879	0.732053	1.26465	0.887899	0.807859	1.40875	0.932674	0.790578
>sp	P16278	BGAL_HUMAN Beta-galactosidase OS=Homo sapiens OX=9606 GN=GLB1 PE=1 SV=2	0.876498	0.769382	1.2496	1.08797	1.02482	0.991722	0.932668	0.66285
>sp	Q9Y3D7	TIM16_HUMAN Mitochondrial import inner membrane translocase subunit TIM16 OS=Homo sapiens OX=9606 GN=PAM16 PE=1 SV=2	0.693561	1.03394	1.16719	1.06688	1.1867	0.85173	0.932178	0.703616
>sp	Q8WUM9	S20A1_HUMAN Sodium-dependent phosphate transporter 1 OS=Homo sapiens OX=9606 GN=SLC20A1 PE=1 SV=1	0.966794	1.10342	0.823373	1.23281	1.01423	0.859372	0.931489	0.627448
>sp	O75907	DGAT1_HUMAN Diacylglycerol O-acyltransferase 1 OS=Homo sapiens OX=9606 GN=DGAT1 PE=1 SV=2	1.12276	0.822954	0.947389	1.072	1.08667	0.948224	0.931189	0.505016
>sp	O15498	YKT6_HUMAN Synaptobrevin homolog YKT6 OS=Homo sapiens OX=9606 GN=YKT6 PE=1 SV=1	0.870867	1.03755	0.984372	1.06212	1.01446	1.03062	0.930996	0.234556
>sp	Q15019	SEPT2_HUMAN Septin-2 OS=Homo sapiens OX=9606 GN=SEPT2 PE=1 SV=1	1.11889	0.968472	0.805343	1.1005	1.01829	0.988502	0.930942	0.499859
>sp	O14578	CTRO_HUMAN Citron Rho-interacting kinase OS=Homo sapiens OX=9606 GN=CIT PE=1 SV=2	0.929796	0.951683	1.0111	0.899597	0.959212	1.24861	0.93086	0.552204
>sp	Q16540	RM23_HUMAN 39S ribosomal protein L23, mitochondrial OS=Homo sapiens OX=9606 GN=MRPL23 PE=1 SV=1	0.788991	0.798754	1.304	0.953943	1.04627	1.10804	0.930341	0.702543
>sp	O75787	RENR_HUMAN Renin receptor OS=Homo sapiens OX=9606 GN=ATP6AP2 PE=1 SV=2	0.827446	1.01662	1.04669	1.299	1.12671	0.683539	0.929728	0.728703
>sp	P12110	CO6A2_HUMAN Collagen alpha-2(VI) chain OS=Homo sapiens OX=9606 GN=COL6A2 PE=1 SV=4	0.997377	0.836952	1.05613	1.20117	1.01173	0.896645	0.929545	0.544206
>sp	O00471	EXOC5_HUMAN Exocyst complex component 5 OS=Homo sapiens OX=9606 GN=EXOC5 PE=1 SV=1	1.00535	0.978033	0.905798	0.958278	0.956699	1.19584	0.928754	0.432914
>sp	Q9BW60	ELOV1_HUMAN Elongation of very long chain fatty acids protein 1 OS=Homo sapiens OX=9606 GN=ELOVL1 PE=1 SV=1	0.974017	1.02662	0.887449	1.07291	1.26103	0.777968	0.928073	0.636958
>sp	O95757	HS74L_HUMAN Heat shock 70 kDa protein 4L OS=Homo sapiens OX=9606 GN=HSPA4L PE=1 SV=3	1.10194	0.880262	0.905851	1.07639	1.00074	1.03482	0.928053	0.36649
>sp	Q9Y3P9	RBGP1_HUMAN Rab GTPase-activating protein 1 OS=Homo sapiens OX=9606 GN=RABGAP1 PE=1 SV=3	0.84132	1.03288	1.01357	1.05554	1.27673	0.779954	0.92788	0.656681
>sp	Q9NQE9	HINT3_HUMAN Histidine triad nucleotide-binding protein 3 OS=Homo sapiens OX=9606 GN=HINT3 PE=1 SV=1	1.05428	1.03809	0.794394	1.02001	1.19473	0.898503	0.927252	0.564147
>sp	Q14697	GANAB_HUMAN Neutral alpha-glucosidase AB OS=Homo sapiens OX=9606 GN=GANAB PE=1 SV=3	1.04156	0.775196	1.06998	1.22793	1.14122	0.744112	0.927237	0.690095
>sp	Q9UHA4	LTOR3_HUMAN Ragulator complex protein LAMTOR3 OS=Homo sapiens OX=9606 GN=LAMTOR3 PE=1 SV=1	0.753419	1.02868	1.10409	1.04172	1.10976	0.962337	0.926896	0.544659
>sp	P43897	EFTS_HUMAN Elongation factor Ts, mitochondrial OS=Homo sapiens OX=9606 GN=TSFM PE=1 SV=2	0.764359	1.08685	1.03329	0.790201	1.23218	1.09311	0.925859	0.663654
>sp	P38646	GRP75_HUMAN Stress-70 protein, mitochondrial OS=Homo sapiens OX=9606 GN=HSPA9 PE=1 SV=2	0.754712	0.837807	1.29167	1.03471	1.1476	0.933499	0.925663	0.686776
>sp	A1L0T0	ILVBL_HUMAN Acetolactate synthase-like protein OS=Homo sapiens OX=9606 GN=ILVBL PE=1 SV=2	0.95413	0.889068	1.04084	1.21338	1.07117	0.831409	0.925569	0.553925
>sp	Q9BXJ8	T120A_HUMAN Transmembrane protein 120A OS=Homo sapiens OX=9606 GN=TMEM120A PE=1 SV=1	1.01463	0.883531	0.984911	1.2411	1.06801	0.807813	0.924975	0.586657
>sp	O60568	PLOD3_HUMAN Multifunctional procollagen lysine hydroxylase and glycosyltransferase LH3 OS=Homo sapiens OX=9606 GN=PLOD3 PE=1 SV=1	1.06093	0.868702	0.952828	1.2447	1.14766	0.725178	0.924596	0.666831
>sp	O95470	SGPL1_HUMAN Sphingosine-1-phosphate lyase 1 OS=Homo sapiens OX=9606 GN=SGPL1 PE=1 SV=3	0.979208	0.858914	1.04417	1.224	1.08003	0.81368	0.92449	0.583839
>sp	Q9HBM0	VEZA_HUMAN Vezatin OS=Homo sapiens OX=9606 GN=VEZT PE=1 SV=3	1.09572	0.875273	0.910826	1.01713	1.22146	0.879588	0.924198	0.549065
>sp	O15120	PLCB_HUMAN 1-acyl-sn-glycerol-3-phosphate acyltransferase beta OS=Homo sapiens OX=9606 GN=AGPAT2 PE=1 SV=1	0.969161	0.945861	0.966429	1.25651	1.15267	0.70937	0.923972	0.66243
>sp	Q15067	ACOX1_HUMAN Peroxisomal acyl-coenzyme A oxidase 1 OS=Homo sapiens OX=9606 GN=ACOX1 PE=1 SV=3	1.11762	0.915067	0.848762	1.30995	1.19508	0.613527	0.923968	0.748662
>sp	Q8WXX5	DNJC9_HUMAN DnaJ homolog subfamily C member 9 OS=Homo sapiens OX=9606 GN=DNAJC9 PE=1 SV=1	1.30436	1.03059	0.545843	1.22006	0.816536	1.08261	0.923563	0.767732
>sp	Q9NV96	CC50A_HUMAN Cell cycle control protein 50A OS=Homo sapiens OX=9606 GN=TMEM30A PE=1 SV=1	0.925824	0.969474	0.984279	1.15226	1.12928	0.838883	0.922816	0.476711
>sp	Q00765	REEP5_HUMAN Receptor expression-enhancing protein 5 OS=Homo sapiens OX=9606 GN=REEP5 PE=1 SV=3	0.861838	0.922438	1.09487	1.22699	1.05527	0.838584	0.922553	0.575407
>sp	Q96EY7	PTCD3_HUMAN Pentatricopeptide repeat domain-containing protein 3, mitochondrial OS=Homo sapiens OX=9606 GN=PTCD3 PE=1 SV=3	0.767059	0.913351	1.19872	0.877851	1.1808	1.06221	0.922543	0.629283
>sp	P30530	UFO_HUMAN Tyrosine-protein kinase receptor UFO OS=Homo sapiens OX=9606 GN=AXL PE=1 SV=4	0.646747	1.09208	1.13966	1.10045	1.09239	0.928668	0.922148	0.652347
>sp	P22234	PUR6_HUMAN Multifunctional protein ADE2 OS=Homo sapiens OX=9606 GN=PAICS PE=1 SV=3	0.948886	0.915284	1.01363	1.05851	1.12843	0.935267	0.921719	0.268228
>sp	O75874	IDHC_HUMAN Isocitrate dehydrogenase [NADP] cytoplasmic OS=Homo sapiens OX=9606 GN=IDH1 PE=1 SV=2	0.927618	0.931388	1.01814	1.11991	1.01664	0.986304	0.921317	0.177386
>sp	P59998	ARPC4_HUMAN Actin-related protein 2/3 complex subunit 4 OS=Homo sapiens OX=9606 GN=ARPC4 PE=1 SV=3	1.11623	0.920987	0.839736	1.0432	0.99128	1.08857	0.9212	0.397776
>sp	Q96CM8	ACSF2_HUMAN Acyl-CoA synthetase family member 2, mitochondrial OS=Homo sapiens OX=9606 GN=ACSF2 PE=1 SV=2	0.666716	0.783189	1.4269	1.02065	0.893103	1.20944	0.92111	0.762289
>sp	P10619	PPGB_HUMAN Lysosomal protective protein OS=Homo sapiens OX=9606 GN=CTSA PE=1 SV=2	0.872759	0.845575	1.1584	1.17291	1.177	0.773356	0.921067	0.648698
>sp	O75439	MPPB_HUMAN Mitochondrial-processing peptidase subunit beta OS=Homo sapiens OX=9606 GN=PMPCB PE=1 SV=2	0.807842	0.687512	1.38091	0.891341	1.10226	1.13013	0.920775	0.734486
>sp	Q9NY26	S39A1_HUMAN Zinc transporter ZIP1 OS=Homo sapiens OX=9606 GN=SLC39A1 PE=1 SV=1	0.952892	0.979381	0.942127	1.09255	1.10846	0.92459	0.919632	0.234367
>sp	O75521	ECI2_HUMAN Enoyl-CoA delta isomerase 2, mitochondrial OS=Homo sapiens OX=9606 GN=ECI2 PE=1 SV=4	1.07025	1.00461	0.799432	1.23368	1.20999	0.68203	0.919566	0.693412
>sp	Q14571	ITPR2_HUMAN Inositol 1,4,5-trisphosphate receptor type 2 OS=Homo sapiens OX=9606 GN=ITPR2 PE=1 SV=2	0.950142	0.894784	1.02899	1.14205	1.02202	0.962025	0.919332	0.269942
>sp	Q969N2	PIGT_HUMAN GPI transamidase component PIG-T OS=Homo sapiens OX=9606 GN=PIGT PE=1 SV=1	1.02965	0.910217	0.933789	1.19853	1.20362	0.724201	0.919175	0.632808
>sp	P34897	GLYM_HUMAN Serine hydroxymethyltransferase, mitochondrial OS=Homo sapiens OX=9606 GN=SHMT2 PE=1 SV=3	0.706943	0.733783	1.43223	0.97892	1.08639	1.06174	0.918746	0.7416
>sp	Q9P0M9	RM27_HUMAN 39S ribosomal protein L27, mitochondrial OS=Homo sapiens OX=9606 GN=MRPL27 PE=1 SV=1	0.849193	0.726986	1.29664	0.964439	1.01135	1.15139	0.918661	0.665596
>sp	Q13618	CUL3_HUMAN Cullin-3 OS=Homo sapiens OX=9606 GN=CUL3 PE=1 SV=2	0.962002	0.988315	0.921885	1.17956	1.06612	0.882115	0.918283	0.391632
>sp	O94763	RMP_HUMAN Unconventional prefoldin RPB5 interactor 1 OS=Homo sapiens OX=9606 GN=URI1 PE=1 SV=3	0.780866	1.03368	1.05679	0.893823	0.883141	1.35171	0.917748	0.654938
>sp	Q7Z6Z7	HUWE1_HUMAN E3 ubiquitin-protein ligase HUWE1 OS=Homo sapiens OX=9606 GN=HUWE1 PE=1 SV=3	0.996617	1.05545	0.819173	1.18522	1.1484	0.795147	0.91769	0.581147
>sp	P30040	ERP29_HUMAN Endoplasmic reticulum resident protein 29 OS=Homo sapiens OX=9606 GN=ERP29 PE=1 SV=4	1.03178	0.782127	1.05732	1.28144	1.0338	0.813524	0.917687	0.622474
>sp	P12955	PEPD_HUMAN Xaa-Pro dipeptidase OS=Homo sapiens OX=9606 GN=PEPD PE=1 SV=3	1.11659	0.712847	1.04072	0.977104	0.919306	1.23343	0.91703	0.610863
>sp	O96011	PX11B_HUMAN Peroxisomal membrane protein 11B OS=Homo sapiens OX=9606 GN=PEX11B PE=1 SV=1	0.885333	0.750707	1.23407	1.0983	1.03951	0.99209	0.916997	0.588105
>sp	Q643R3	LPCT4_HUMAN Lysophospholipid acyltransferase LPCAT4 OS=Homo sapiens OX=9606 GN=LPCAT4 PE=1 SV=1	1.08191	0.809406	0.978334	1.23767	0.998964	0.893721	0.916716	0.537666
>sp	Q9H6V9	LDAH_HUMAN Lipid droplet-associated hydrolase OS=Homo sapiens OX=9606 GN=LDAH PE=1 SV=1	0.97911	0.854237	1.0363	1.12009	1.01886	0.99141	0.916714	0.261246
>sp	P09622	DLDH_HUMAN Dihydrolipoyl dehydrogenase, mitochondrial OS=Homo sapiens OX=9606 GN=DLD PE=1 SV=2	0.639149	0.976862	1.25347	0.921976	1.16158	1.04696	0.916618	0.671765
>sp	Q06124	PTN11_HUMAN Tyrosine-protein phosphatase non-receptor type 11 OS=Homo sapiens OX=9606 GN=PTPN11 PE=1 SV=2	1.15582	0.931561	0.780349	1.06936	0.950614	1.1123	0.915544	0.500875
>sp	P25116	PAR1_HUMAN Proteinase-activated receptor 1 OS=Homo sapiens OX=9606 GN=F2R PE=1 SV=2	0.934459	1.25769	0.67554	1.28883	1.17198	0.671499	0.915519	0.745301
>sp	Q14573	ITPR3_HUMAN Inositol 1,4,5-trisphosphate receptor type 3 OS=Homo sapiens OX=9606 GN=ITPR3 PE=1 SV=2	0.910558	0.87108	1.08603	1.25415	1.16235	0.715833	0.915506	0.647779
>sp	Q16836	HCDH_HUMAN Hydroxyacyl-coenzyme A dehydrogenase, mitochondrial OS=Homo sapiens OX=9606 GN=HADH PE=1 SV=3	0.77448	0.85309	1.23955	0.953165	1.03759	1.14212	0.915173	0.595413
>sp	Q9P035	HACD3_HUMAN Very-long-chain (3R)-3-hydroxyacyl-CoA dehydratase 3 OS=Homo sapiens OX=9606 GN=HACD3 PE=1 SV=2	1.00023	0.895632	0.970166	1.14519	1.13705	0.851723	0.914505	0.428088
>sp	Q9NR46	SHLB2_HUMAN Endophilin-B2 OS=Homo sapiens OX=9606 GN=SH3GLB2 PE=1 SV=1	0.996966	1.10328	0.765449	1.06492	0.915159	1.15423	0.914297	0.502696
>sp	Q16799	RTN1_HUMAN Reticulon-1 OS=Homo sapiens OX=9606 GN=RTN1 PE=1 SV=1	1.00949	0.808316	1.04734	1.02369	1.23071	0.880453	0.913962	0.514464
>sp	P62241	RS8_HUMAN 40S ribosomal protein S8 OS=Homo sapiens OX=9606 GN=RPS8 PE=1 SV=2	0.941749	0.778462	1.14369	0.834869	0.782099	1.51913	0.913206	0.744534
>sp	Q3YEC7	RABL6_HUMAN Rab-like protein 6 OS=Homo sapiens OX=9606 GN=RABL6 PE=1 SV=2	1.09605	0.794578	0.972148	1.04373	1.18391	0.909587	0.912522	0.4815
>sp	Q13445	TMED1_HUMAN Transmembrane emp24 domain-containing protein 1 OS=Homo sapiens OX=9606 GN=TMED1 PE=1 SV=1	0.98625	0.795547	1.08097	1.15802	1.11381	0.865398	0.912516	0.501099
>sp	Q9BYD1	RM13_HUMAN 39S ribosomal protein L13, mitochondrial OS=Homo sapiens OX=9606 GN=MRPL13 PE=1 SV=1	0.651334	0.995639	1.21427	0.98796	1.24708	0.903714	0.911586	0.657896
>sp	Q13867	BLMH_HUMAN Bleomycin hydrolase OS=Homo sapiens OX=9606 GN=BLMH PE=1 SV=1	1.07112	0.679379	1.11021	0.971766	0.926293	1.24124	0.911256	0.612029
>sp	P43034	LIS1_HUMAN Platelet-activating factor acetylhydrolase IB subunit alpha OS=Homo sapiens OX=9606 GN=PAFAH1B1 PE=1 SV=2	1.00304	0.915647	0.941546	1.08807	1.15497	0.896729	0.910968	0.317227
>sp	P51159	RB27A_HUMAN Ras-related protein Rab-27A OS=Homo sapiens OX=9606 GN=RAB27A PE=1 SV=3	0.772662	0.960245	1.12594	0.836761	1.25402	1.05036	0.910129	0.58325
>sp	P61513	RL37A_HUMAN 60S ribosomal protein L37a OS=Homo sapiens OX=9606 GN=RPL37A PE=1 SV=2	1.14624	1.04436	0.668172	0.90028	1.00228	1.23867	0.91008	0.622139
>sp	Q96Q05	TPPC9_HUMAN Trafficking protein particle complex subunit 9 OS=Homo sapiens OX=9606 GN=TRAPPC9 PE=1 SV=2	0.95907	0.968864	0.930756	1.21375	1.00228	0.92528	0.910031	0.339748
>sp	Q9Y3Z3	SAMH1_HUMAN Deoxynucleoside triphosphate triphosphohydrolase SAMHD1 OS=Homo sapiens OX=9606 GN=SAMHD1 PE=1 SV=2	1.01325	0.864592	0.979492	0.759906	0.910327	1.47244	0.909205	0.689685
>sp	Q9BUP3	HTAI2_HUMAN Oxidoreductase HTATIP2 OS=Homo sapiens OX=9606 GN=HTATIP2 PE=1 SV=2	0.997152	0.882657	0.977432	1.18608	1.06255	0.894132	0.909151	0.357916
>sp	Q9UBG0	MRC2_HUMAN C-type mannose receptor 2 OS=Homo sapiens OX=9606 GN=MRC2 PE=1 SV=2	0.916862	0.936741	1.00354	1.16472	1.08992	0.888217	0.909092	0.333363
>sp	Q9NUQ2	PLCE_HUMAN 1-acyl-sn-glycerol-3-phosphate acyltransferase epsilon OS=Homo sapiens OX=9606 GN=AGPAT5 PE=1 SV=3	0.870032	0.950414	1.03651	1.15803	1.20172	0.783287	0.90898	0.536559
>sp	P12004	PCNA_HUMAN Proliferating cell nuclear antigen OS=Homo sapiens OX=9606 GN=PCNA PE=1 SV=1	0.864116	0.961911	1.02808	1.03497	1.0515	1.05943	0.907248	0.113588
>sp	Q8WVX9	FACR1_HUMAN Fatty acyl-CoA reductase 1 OS=Homo sapiens OX=9606 GN=FAR1 PE=1 SV=1	1.00062	0.849715	1.00362	1.16635	1.09759	0.882105	0.907161	0.383505
>sp	Q9H3U1	UN45A_HUMAN Protein unc-45 homolog A OS=Homo sapiens OX=9606 GN=UNC45A PE=1 SV=1	1.06599	0.951426	0.8365	1.09571	0.969645	1.08073	0.907131	0.276003
>sp	Q8NC96	NECP1_HUMAN Adaptin ear-binding coat-associated protein 1 OS=Homo sapiens OX=9606 GN=NECAP1 PE=1 SV=2	1.09903	1.1072	0.646875	0.942095	0.795008	1.40979	0.906642	0.703868
>sp	Q96CU9	FXRD1_HUMAN FAD-dependent oxidoreductase domain-containing protein 1 OS=Homo sapiens OX=9606 GN=FOXRED1 PE=1 SV=2	0.82524	0.938685	1.0889	1.10552	1.19707	0.844596	0.906469	0.493353
>sp	Q9UDT6	CLIP2_HUMAN CAP-Gly domain-containing linker protein 2 OS=Homo sapiens OX=9606 GN=CLIP2 PE=1 SV=1	1.03102	0.844085	0.977465	0.790242	0.684588	1.6726	0.906316	0.772765
>sp	Q8TD20	GTR12_HUMAN Solute carrier family 2, facilitated glucose transporter member 12 OS=Homo sapiens OX=9606 GN=SLC2A12 PE=2 SV=1	0.914519	0.889575	1.04795	1.14403	0.82096	1.18297	0.905998	0.473601
>sp	Q92930	RAB8B_HUMAN Ras-related protein Rab-8B OS=Homo sapiens OX=9606 GN=RAB8B PE=1 SV=2	1.0151	0.829246	1.00744	1.24264	1.00744	0.898129	0.905842	0.450897
>sp	Q16563	SYPL1_HUMAN Synaptophysin-like protein 1 OS=Homo sapiens OX=9606 GN=SYPL1 PE=1 SV=1	0.959429	0.924444	0.967893	1.21688	1.03064	0.90072	0.90583	0.346501
>sp	Q5BJF2	SGMR2_HUMAN Sigma intracellular receptor 2 OS=Homo sapiens OX=9606 GN=TMEM97 PE=1 SV=1	0.841764	0.974664	1.03509	1.20935	1.28336	0.655771	0.90568	0.656083
>sp	Q8NBI6	XXLT1_HUMAN Xyloside xylosyltransferase 1 OS=Homo sapiens OX=9606 GN=XXYLT1 PE=1 SV=1	1.23361	0.801121	0.816721	1.0769	1.16828	0.903377	0.905639	0.572984
>sp	P35221	CTNA1_HUMAN Catenin alpha-1 OS=Homo sapiens OX=9606 GN=CTNNA1 PE=1 SV=1	1.28228	0.767304	0.801136	0.897041	0.895156	1.35708	0.9052	0.682996
>sp	Q9NZ32	ARP10_HUMAN Actin-related protein 10 OS=Homo sapiens OX=9606 GN=ACTR10 PE=1 SV=1	0.989233	0.94605	0.915173	1.03921	1.05154	1.05879	0.905038	0.0109406
>sp	Q9BYD3	RM04_HUMAN 39S ribosomal protein L4, mitochondrial OS=Homo sapiens OX=9606 GN=MRPL4 PE=1 SV=1	0.707153	0.958451	1.18413	0.896801	1.26859	0.984874	0.904603	0.602941
>sp	Q6PK18	OGFD3_HUMAN 2-oxoglutarate and iron-dependent oxygenase domain-containing protein 3 OS=Homo sapiens OX=9606 GN=OGFOD3 PE=1 SV=2	0.878296	0.861378	1.10974	1.07301	1.10637	0.97121	0.904408	0.326391
>sp	Q9NRL3	STRN4_HUMAN Striatin-4 OS=Homo sapiens OX=9606 GN=STRN4 PE=1 SV=2	0.945125	0.995693	0.907775	1.15967	0.912494	1.07924	0.903911	0.260714
>sp	P08243	ASNS_HUMAN Asparagine synthetase [glutamine-hydrolyzing] OS=Homo sapiens OX=9606 GN=ASNS PE=1 SV=4	0.912176	1.17549	0.760867	1.30274	1.12772	0.721004	0.903878	0.656697
>sp	P29279	CTGF_HUMAN Connective tissue growth factor OS=Homo sapiens OX=9606 GN=CTGF PE=1 SV=2	0.992257	0.816243	1.04001	1.28818	0.801244	1.06206	0.903864	0.553337
>sp	P04114	APOB_HUMAN Apolipoprotein B-100 OS=Homo sapiens OX=9606 GN=APOB PE=1 SV=2	0.976226	0.866972	1.00464	1.10189	1.01194	1.03833	0.903453	0.110974
>sp	O43597	SPY2_HUMAN Protein sprouty homolog 2 OS=Homo sapiens OX=9606 GN=SPRY2 PE=1 SV=1	0.971026	1.06934	0.80744	1.10409	0.992696	1.05541	0.903438	0.288198
>sp	P62753	RS6_HUMAN 40S ribosomal protein S6 OS=Homo sapiens OX=9606 GN=RPS6 PE=1 SV=1	1.03519	0.823506	0.989112	0.936729	0.664314	1.55115	0.903436	0.726191
>sp	P48059	LIMS1_HUMAN LIM and senescent cell antigen-like-containing domain protein 1 OS=Homo sapiens OX=9606 GN=LIMS1 PE=1 SV=4	1.05481	1.02214	0.769989	1.04581	1.21099	0.896255	0.902913	0.469682
>sp	O00399	DCTN6_HUMAN Dynactin subunit 6 OS=Homo sapiens OX=9606 GN=DCTN6 PE=1 SV=1	1.00164	0.918344	0.926688	1.03766	1.19341	0.922261	0.902749	0.28509
>sp	Q9H4M9	EHD1_HUMAN EH domain-containing protein 1 OS=Homo sapiens OX=9606 GN=EHD1 PE=1 SV=2	1.02403	0.998767	0.823244	0.93498	1.1355	1.08347	0.902373	0.304228
>sp	Q9H0A8	COMD4_HUMAN COMM domain-containing protein 4 OS=Homo sapiens OX=9606 GN=COMMD4 PE=1 SV=1	1.07725	0.838325	0.928613	1.05933	1.35017	0.746312	0.901256	0.609569
>sp	Q9BQE5	APOL2_HUMAN Apolipoprotein L2 OS=Homo sapiens OX=9606 GN=APOL2 PE=1 SV=1	1.07751	0.85676	0.909181	1.05853	0.978718	1.1193	0.900809	0.252114
>sp	Q709F0	ACD11_HUMAN Acyl-CoA dehydrogenase family member 11 OS=Homo sapiens OX=9606 GN=ACAD11 PE=1 SV=3	0.920046	0.786023	1.13682	1.06557	1.0349	1.05665	0.900468	0.365043
>sp	O76003	GLRX3_HUMAN Glutaredoxin-3 OS=Homo sapiens OX=9606 GN=GLRX3 PE=1 SV=2	0.719881	1.11808	1.00451	1.25764	1.0631	0.836789	0.900218	0.56961
>sp	Q9HCC0	MCCB_HUMAN Methylcrotonoyl-CoA carboxylase beta chain, mitochondrial OS=Homo sapiens OX=9606 GN=MCCC2 PE=1 SV=1	0.667125	0.901223	1.27307	1.03851	1.0853	1.03477	0.899587	0.582825
>sp	Q9BTC8	MTA3_HUMAN Metastasis-associated protein MTA3 OS=Homo sapiens OX=9606 GN=MTA3 PE=1 SV=2	1.04768	1.00329	0.78922	1.05652	0.829601	1.27369	0.89885	0.519412
>sp	P34932	HSP74_HUMAN Heat shock 70 kDa protein 4 OS=Homo sapiens OX=9606 GN=HSPA4 PE=1 SV=4	1.03275	0.977748	0.829402	1.1001	1.06431	0.995697	0.898673	0.191666
>sp	P40926	MDHM_HUMAN Malate dehydrogenase, mitochondrial OS=Homo sapiens OX=9606 GN=MDH2 PE=1 SV=3	0.663773	0.87531	1.29917	0.94634	1.16618	1.04922	0.897686	0.613771
>sp	P07900	HS90A_HUMAN Heat shock protein HSP 90-alpha OS=Homo sapiens OX=9606 GN=HSP90AA1 PE=1 SV=5	0.878927	1.07435	0.884077	1.14712	1.12501	0.890523	0.897143	0.357134
>sp	O75489	NDUS3_HUMAN NADH dehydrogenase [ubiquinone] iron-sulfur protein 3, mitochondrial OS=Homo sapiens OX=9606 GN=NDUFS3 PE=1 SV=1	0.655355	0.961938	1.21934	0.977875	1.27017	0.915317	0.896716	0.608587
>sp	P55209	NP1L1_HUMAN Nucleosome assembly protein 1-like 1 OS=Homo sapiens OX=9606 GN=NAP1L1 PE=1 SV=1	0.963683	1.03289	0.839578	1.04928	1.08105	1.03351	0.896427	0.134043
>sp	Q9BZF1	OSBL8_HUMAN Oxysterol-binding protein-related protein 8 OS=Homo sapiens OX=9606 GN=OSBPL8 PE=1 SV=3	0.972826	0.980489	0.882495	1.25793	1.13607	0.770189	0.89622	0.505708
>sp	Q9H330	TM245_HUMAN Transmembrane protein 245 OS=Homo sapiens OX=9606 GN=TMEM245 PE=1 SV=3	1.03858	0.882097	0.913785	1.26446	1.02537	0.875709	0.895413	0.419875
>sp	P30837	AL1B1_HUMAN Aldehyde dehydrogenase X, mitochondrial OS=Homo sapiens OX=9606 GN=ALDH1B1 PE=1 SV=3	0.554986	0.620399	1.65905	0.979885	1.00389	1.18179	0.895394	0.776376
>sp	P61020	RAB5B_HUMAN Ras-related protein Rab-5B OS=Homo sapiens OX=9606 GN=RAB5B PE=1 SV=1	1.05197	0.833758	0.948549	1.2345	0.918634	1.01259	0.895305	0.383111
>sp	P02794	FRIH_HUMAN Ferritin heavy chain OS=Homo sapiens OX=9606 GN=FTH1 PE=1 SV=2	0.875073	0.881233	1.07773	0.980978	0.916528	1.26845	0.89516	0.432856
>sp	O96013	PAK4_HUMAN Serine/threonine-protein kinase PAK 4 OS=Homo sapiens OX=9606 GN=PAK4 PE=1 SV=1	1.06322	0.918194	0.852553	0.993369	0.95229	1.22037	0.895118	0.347308
>sp	O95571	ETHE1_HUMAN Persulfide dioxygenase ETHE1, mitochondrial OS=Homo sapiens OX=9606 GN=ETHE1 PE=1 SV=2	0.895216	0.533533	1.40414	0.88272	1.01111	1.27328	0.894469	0.708536
>sp	Q00688	FKBP3_HUMAN Peptidyl-prolyl cis-trans isomerase FKBP3 OS=Homo sapiens OX=9606 GN=FKBP3 PE=1 SV=1	0.958239	0.789511	1.08464	0.877322	0.644483	1.64581	0.89417	0.740209
>sp	Q8IY26	PLPP6_HUMAN Phospholipid phosphatase 6 OS=Homo sapiens OX=9606 GN=PLPP6 PE=1 SV=3	1.15362	1.06541	0.613086	1.22019	1.26827	0.679428	0.894008	0.68029
>sp	Q13177	PAK2_HUMAN Serine/threonine-protein kinase PAK 2 OS=Homo sapiens OX=9606 GN=PAK2 PE=1 SV=3	0.859093	1.23576	0.735425	1.18507	1.08417	0.900476	0.892912	0.54655
>sp	P53597	SUCA_HUMAN Succinate--CoA ligase [ADP/GDP-forming] subunit alpha, mitochondrial OS=Homo sapiens OX=9606 GN=SUCLG1 PE=1 SV=4	0.517897	1.3337	0.977025	1.02084	1.16829	0.982247	0.891924	0.662511
>sp	Q93034	CUL5_HUMAN Cullin-5 OS=Homo sapiens OX=9606 GN=CUL5 PE=1 SV=4	0.920382	1.16513	0.742599	1.08996	1.10848	0.973452	0.891619	0.426443
>sp	Q02218	ODO1_HUMAN 2-oxoglutarate dehydrogenase, mitochondrial OS=Homo sapiens OX=9606 GN=OGDH PE=1 SV=3	0.609816	1.1308	1.08741	1.00847	1.2808	0.8827	0.891569	0.604303
>sp	Q03001	DYST_HUMAN Dystonin OS=Homo sapiens OX=9606 GN=DST PE=1 SV=4	1.00897	0.957929	0.860864	1.01214	1.06848	1.09161	0.891412	0.0808999
>sp	Q969X5	ERGI1_HUMAN Endoplasmic reticulum-Golgi intermediate compartment protein 1 OS=Homo sapiens OX=9606 GN=ERGIC1 PE=1 SV=1	0.917466	0.869784	1.04003	1.19179	1.07972	0.901214	0.89112	0.307904
>sp	P49821	NDUV1_HUMAN NADH dehydrogenase [ubiquinone] flavoprotein 1, mitochondrial OS=Homo sapiens OX=9606 GN=NDUFV1 PE=1 SV=4	0.662773	0.859197	1.30215	1.10978	1.16124	0.904865	0.88924	0.59737
>sp	Q5T3F8	CSCL2_HUMAN CSC1-like protein 2 OS=Homo sapiens OX=9606 GN=TMEM63B PE=1 SV=1	0.9319	0.88131	1.01041	1.07136	1.08093	1.0241	0.88894	0.047053
>sp	Q9Y673	ALG5_HUMAN Dolichyl-phosphate beta-glucosyltransferase OS=Homo sapiens OX=9606 GN=ALG5 PE=1 SV=1	0.888267	0.979362	0.955038	1.38737	1.14682	0.643145	0.888376	0.620974
>sp	P49588	SYAC_HUMAN Alanine--tRNA ligase, cytoplasmic OS=Homo sapiens OX=9606 GN=AARS PE=1 SV=2	1.05236	0.840809	0.927685	1.10064	0.92647	1.15204	0.887297	0.263148
>sp	O60762	DPM1_HUMAN Dolichol-phosphate mannosyltransferase subunit 1 OS=Homo sapiens OX=9606 GN=DPM1 PE=1 SV=1	0.990561	0.84563	0.983328	1.3465	1.14024	0.693742	0.886507	0.576812
>sp	P36551	HEM6_HUMAN Oxygen-dependent coproporphyrinogen-III oxidase, mitochondrial OS=Homo sapiens OX=9606 GN=CPOX PE=1 SV=3	0.789849	0.665826	1.3634	1.02186	1.23763	0.921442	0.886242	0.633733
>sp	P20073	ANXA7_HUMAN Annexin A7 OS=Homo sapiens OX=9606 GN=ANXA7 PE=1 SV=3	0.92245	1.08893	0.807175	1.09824	1.10837	0.974835	0.885937	0.260473
>sp	Q9H078	CLPB_HUMAN Caseinolytic peptidase B protein homolog OS=Homo sapiens OX=9606 GN=CLPB PE=1 SV=1	0.808322	0.84601	1.16359	1.08592	1.18739	0.908765	0.885561	0.431826
>sp	Q9Y394	DHRS7_HUMAN Dehydrogenase/reductase SDR family member 7 OS=Homo sapiens OX=9606 GN=DHRS7 PE=1 SV=1	0.808106	0.737208	1.27215	1.11058	0.989503	1.08245	0.88529	0.517599
>sp	P05067	A4_HUMAN Amyloid-beta precursor protein OS=Homo sapiens OX=9606 GN=APP PE=1 SV=3	0.92034	0.948213	0.947989	1.21738	1.17093	0.79515	0.884743	0.413006
>sp	P21964	COMT_HUMAN Catechol O-methyltransferase OS=Homo sapiens OX=9606 GN=COMT PE=1 SV=2	0.918724	0.969513	0.928091	1.23067	1.11354	0.83946	0.884617	0.354255
>sp	Q6P1A2	MBOA5_HUMAN Lysophospholipid acyltransferase 5 OS=Homo sapiens OX=9606 GN=LPCAT3 PE=1 SV=1	0.973856	0.863318	0.978939	1.16735	1.14354	0.873001	0.884489	0.29429
>sp	Q9Y584	TIM22_HUMAN Mitochondrial import inner membrane translocase subunit Tim22 OS=Homo sapiens OX=9606 GN=TIMM22 PE=1 SV=2	0.619871	1.12135	1.0747	1.05085	1.30827	0.824954	0.88438	0.594258
>sp	O00194	RB27B_HUMAN Ras-related protein Rab-27B OS=Homo sapiens OX=9606 GN=RAB27B PE=1 SV=4	0.887411	0.86111	1.06681	1.2246	1.10176	0.858309	0.884028	0.382312
>sp	Q9NYY8	FAKD2_HUMAN FAST kinase domain-containing protein 2, mitochondrial OS=Homo sapiens OX=9606 GN=FASTKD2 PE=1 SV=1	0.697417	1.04149	1.07634	1.17319	1.28379	0.727772	0.883979	0.586575
>sp	Q9Y3A6	TMED5_HUMAN Transmembrane emp24 domain-containing protein 5 OS=Homo sapiens OX=9606 GN=TMED5 PE=1 SV=1	0.837025	0.853595	1.12463	1.08635	1.2181	0.880302	0.883977	0.414697
>sp	Q10713	MPPA_HUMAN Mitochondrial-processing peptidase subunit alpha OS=Homo sapiens OX=9606 GN=PMPCA PE=1 SV=2	0.654109	0.68152	1.47916	0.787439	1.12944	1.26833	0.883707	0.707197
>sp	Q13332	PTPRS_HUMAN Receptor-type tyrosine-protein phosphatase S OS=Homo sapiens OX=9606 GN=PTPRS PE=1 SV=3	0.96654	0.755166	1.09209	0.887106	0.785724	1.51337	0.883121	0.642816
>sp	Q9BQS8	FYCO1_HUMAN FYVE and coiled-coil domain-containing protein 1 OS=Homo sapiens OX=9606 GN=FYCO1 PE=1 SV=3	1.01267	0.810491	0.990184	1.03756	1.07169	1.0774	0.882853	0.128854
>sp	P06396	GELS_HUMAN Gelsolin OS=Homo sapiens OX=9606 GN=GSN PE=1 SV=1	0.876916	0.896375	1.03673	1.14298	1.02687	1.02012	0.880892	0.119889
>sp	P05387	RLA2_HUMAN 60S acidic ribosomal protein P2 OS=Homo sapiens OX=9606 GN=RPLP2 PE=1 SV=1	0.852675	0.688785	1.268	0.927149	0.859875	1.40351	0.880562	0.628615
>sp	Q9Y2R9	RT07_HUMAN 28S ribosomal protein S7, mitochondrial OS=Homo sapiens OX=9606 GN=MRPS7 PE=1 SV=2	0.700439	0.91156	1.19714	0.834514	1.2932	1.06314	0.88037	0.550772
>sp	Q9UBR2	CATZ_HUMAN Cathepsin Z OS=Homo sapiens OX=9606 GN=CTSZ PE=1 SV=1	1.00054	0.806716	1.00188	1.15623	1.20955	0.825089	0.880368	0.404382
>sp	Q96HV5	TM41A_HUMAN Transmembrane protein 41A OS=Homo sapiens OX=9606 GN=TMEM41A PE=1 SV=1	0.815238	1.00688	0.986908	1.34533	1.19691	0.648731	0.880306	0.59446
>sp	Q9P015	RM15_HUMAN 39S ribosomal protein L15, mitochondrial OS=Homo sapiens OX=9606 GN=MRPL15 PE=1 SV=1	0.588325	1.00807	1.21262	1.02521	1.13835	1.02742	0.880298	0.534386
>sp	Q13011	ECH1_HUMAN Delta(3,5)-Delta(2,4)-dienoyl-CoA isomerase, mitochondrial OS=Homo sapiens OX=9606 GN=ECH1 PE=1 SV=2	0.727318	0.706289	1.37535	0.97898	1.03869	1.17337	0.880262	0.60469
>sp	Q16698	DECR_HUMAN 2,4-dienoyl-CoA reductase, mitochondrial OS=Homo sapiens OX=9606 GN=DECR1 PE=1 SV=1	0.653734	0.944404	1.20958	1.01121	1.20373	0.977345	0.879532	0.505182
>sp	Q96P70	IPO9_HUMAN Importin-9 OS=Homo sapiens OX=9606 GN=IPO9 PE=1 SV=3	0.757833	1.33813	0.710402	1.11936	1.23951	0.834766	0.878739	0.611715
>sp	P00367	DHE3_HUMAN Glutamate dehydrogenase 1, mitochondrial OS=Homo sapiens OX=9606 GN=GLUD1 PE=1 SV=2	0.719763	0.99297	1.09355	0.918829	1.23554	1.03935	0.878692	0.423089
>sp	P18077	RL35A_HUMAN 60S ribosomal protein L35a OS=Homo sapiens OX=9606 GN=RPL35A PE=1 SV=2	1.00882	0.750797	1.0466	1.00666	0.934046	1.25308	0.878651	0.389648
>sp	Q8IY22	CMIP_HUMAN C-Maf-inducing protein OS=Homo sapiens OX=9606 GN=CMIP PE=1 SV=3	0.887104	1.0465	0.872055	1.03415	0.950317	1.20987	0.87832	0.242978
>sp	P07954	FUMH_HUMAN Fumarate hydratase, mitochondrial OS=Homo sapiens OX=9606 GN=FH PE=1 SV=3	0.646769	0.645126	1.51335	1.07678	1.13217	0.985806	0.878078	0.679842
>sp	Q9C0D5	TANC1_HUMAN Protein TANC1 OS=Homo sapiens OX=9606 GN=TANC1 PE=1 SV=3	1.00541	0.895045	0.904	0.866654	0.948495	1.3804	0.877613	0.469276
>sp	Q9BXK5	B2L13_HUMAN Bcl-2-like protein 13 OS=Homo sapiens OX=9606 GN=BCL2L13 PE=1 SV=1	0.731871	1.11358	0.958524	1.09255	1.27236	0.831111	0.877332	0.483473
>sp	O14618	CCS_HUMAN Copper chaperone for superoxide dismutase OS=Homo sapiens OX=9606 GN=CCS PE=1 SV=1	0.98733	0.807147	1.00938	1.00992	1.22205	0.964173	0.877263	0.269293
>sp	P42704	LPPRC_HUMAN Leucine-rich PPR motif-containing protein, mitochondrial OS=Homo sapiens OX=9606 GN=LRPPRC PE=1 SV=3	0.732476	0.983255	1.08736	1.02042	1.34554	0.830955	0.876811	0.513889
>sp	O95881	TXD12_HUMAN Thioredoxin domain-containing protein 12 OS=Homo sapiens OX=9606 GN=TXNDC12 PE=1 SV=1	0.986094	0.663693	1.15259	1.28802	1.00962	0.899992	0.876391	0.513986
>sp	Q16822	PCKGM_HUMAN Phosphoenolpyruvate carboxykinase [GTP], mitochondrial OS=Homo sapiens OX=9606 GN=PCK2 PE=1 SV=4	0.783588	0.657197	1.36081	1.06309	1.2153	0.920015	0.875933	0.600206
[truncated: 865 more rows]
