# Supplementary material for: ZNT5-6 and ZNT7 play an integral role in protein N-glycosylation by supplying Zn2+ to Golgi α-mannosidase II
Source: J Biol Chem. 2024 May 16;300(6):107378. doi: 10.1016/j.jbc.2024.107378 (PMC11209640; doi:10.1016/j.jbc.2024.107378)
Supplement: Table S7 [file mmc3.xlsx]

## Sheet: Table S1
Table S1, Glycan ion peaks identified by MALDI-TOF MS analysis of permethylated N-glycans obtained from WT HAP1, HAP-Z5-KO, HAP-Z7-KO, and HAP-Z5Z7-DKO cells.
m/z (Observed)	m/z [M + Na]+ (monoisotopic mass)	Deduced glycosyl composition	Glycan typea	Prevalence (% to total)b
				WT			ΔZNT5				ΔZNT7				ΔZNT5ΔZNT7
				Mean	±	SD	Mean	±	SD	q-valuec	Mean	±	SD	q-value	Mean	±	SD	q-value
1171.62	1171.58	(Hex)3 (HexNAc)2	Pauci-mannose	0.119523	±	0.0144796	0.275592	±	0.121484	0.177998	0.113269	±	0.0435142	0.883242	0.0747687	±	0.0107883	0.042789
1345.67	1345.67	(Hex)3 (HexNAc)2 (Deoxyhexose)1	Pauci-mannose	0.147116	±	0.0198484	0.427721	±	0.240246	0.193866	0.131794	±	0.0459652	0.709803	0.167056	±	0.0265688	0.470113
1375.75	1375.68	(Hex)4 (HexNAc)2	Pauci-mannose	0.115431	±	0.0316412	0.192385	±	0.0651403	0.221459	0.10228	±	0.0583818	0.822273	0.273574	±	0.0649351	0.059851
1416.72	1416.71	(HexNAc)1 + (Man)3(GlcNAc)2	Complex	0.0707009	±	0.0244737	0.0968669	±	0.0233378	0.356848	0.0889198	±	0.0373858	0.624241	0.0305379	±	0.00397423	0.110636
1579.79	1579.78	(Hex)2 + (Man)3(GlcNAc)2	High-mannose	6.15379	±	0.099933	4.92623	±	1.77995	0.404273	3.66349	±	0.921497	0.034568	12.6237	±	3.68966	0.096375
1590.8	1590.8	(HexNAc)1 (Deoxyhexose)1 + (Man)3(GlcNAc)2	Complex	0.182946	±	0.0589665	0.284333	±	0.0376822	0.136129	0.152506	±	0.0534072	0.631833	0.169645	±	0.0812011	0.883242
1620.87	1620.81	(Hex)1 (HexNAc)1 + (Man)3(GlcNAc)2	Complex/Hybrid	0.0943935	±	0.0257906	0.115549	±	0.0523348	0.650692	0.096223	±	0.0344148	0.962192	0.0625391	±	0.0199378	0.255841
1662.8	1661.84	(HexNAc)2 + (Man)3(GlcNAc)2	Complex	0.0767575	±	0.0105751	0.0868773	±	0.0209321	0.601646	0.0729118	±	0.0145058	0.81377	0.0328447	±	0.0105644	0.027736
1783.87	1783.88	(Hex)3 + (Man)3(GlcNAc)2	High-mannose	20.1212	±	0.492548	16.2882	±	3.35745	0.201379	13.4582	±	1.90292	0.019814	13.2395	±	0.92124	0.004634
1794.9	1794.9	(Hex)1 (HexNAc)1 (Deoxyhexose)1 + (Man)3(GlcNAc)2	Complex/Hybrid	0.157866	±	0.0264133	0.12185	±	0.0417917	0.382464	0.114675	±	0.0315205	0.225041	0.725684	±	0.154645	0.017041
1824.91	1824.91	(Hex)2 (HexNAc)1 + (Man)3(GlcNAc)2	Hybrid	0.150826	±	0.0485538	0.14704	±	0.0304893	0.94935	0.178847	±	0.0504297	0.624241	0.528724	±	0.075565	0.012415
1835.93	1835.92	(HexNAc)2 (Deoxyhexose)1 + (Man)3(GlcNAc)2	Complex	0.717335	±	0.137945	0.787964	±	0.115219	0.624241	0.638664	±	0.0655911	0.532567	0.707246	±	0.345446	0.97174
1865.9	1865.94	(Hex)1 (HexNAc)2 + (Man)3(GlcNAc)2	Complex	0.0818472	±	0.0180969	0.1005	±	0.0137272	0.335953	0.0771889	±	0.0413744	0.915697	0.0395496	±	0.0142351	0.089049
1987.95	1987.98	(Hex)4 + (Man)3(GlcNAc)2	High-mannose	9.01233	±	0.378368	9.0312	±	1.16822	0.980044	8.03528	±	0.440899	0.105697	9.58093	±	1.13395	0.56608
1999.99	1999	(Hex)2 (HexNAc)1 (Deoxyhexose)1 + (Man)3(GlcNAc)2	Complex/Hybrid	0.195132	±	0.0556716	0.0937718	±	0.00347162	0.090687	0.146246	±	0.0437686	0.404273	2.0485	±	0.24081	0.003564
2030.01	2029.01	(Hex)3 (HexNAc)1 + (Man)3(GlcNAc)2	Hybrid	0.176656	±	0.0697023	0.170582	±	0.0357634	0.939652	0.250708	±	0.0634111	0.351721	0.517236	±	0.105443	0.034568
2041	2040.02	(Hex)1 (HexNAc)2 (Deoxyhexose)1 + (Man)3(GlcNAc)2	Complex/Hybrid	0.328149	±	0.106989	0.206169	±	0.0190689	0.202417	0.221754	±	0.0743786	0.336092	0.223845	±	0.0321216	0.274254
2069.99	2070.04	(Hex)2 (HexNAc)2 + (Man)3(GlcNAc)2	Complex/Hybrid	0.30246	±	0.10603	0.324558	±	0.0375359	0.822273	0.334073	±	0.0593377	0.758426	0.309995	±	0.0978652	0.961407
2081	2081.05	(HexNAc)3 (Deoxyhexose)1 + (Man)3(GlcNAc)2	Complex	0.236971	±	0.0389644	0.240774	±	0.0769945	0.962192	0.186648	±	0.00832386	0.178073	0.350597	±	0.148417	0.376145
2173.03	2173.09	(Hex)2 (HexNAc)1 (Deoxyhexose)2 + (Man)3(GlcNAc)2	Hybrid	0.100357	±	0.0228919	0.0491247	±	0.00864789	0.062932	0.0662202	±	0.0133208	0.175813	0.663621	±	0.0588644	0.003135
2187.05	2186.08	(Hex)2 (HexNAc)1 (NeuAc)1 + (Man)3(GlcNAc)2	Hybrid	0.0806224	±	0.0235609	0.12757	±	0.0188625	0.119583	0.111519	±	0.0134721	0.200653	0.458257	±	0.113197	0.021481
2192.05	2192.08	(Hex)5 + (Man)3(GlcNAc)2	High-mannose	20.0949	±	1.01309	21.8757	±	0.999868	0.180272	22.2908	±	0.138417	0.061194	16.6455	±	1.30716	0.062932
2204.04	2203.1	(Hex)3 (HexNAc)1 (Deoxyhexose)1 + (Man)3(GlcNAc)2	Hybrid	0.314844	±	0.0291023	0.0679774	±	0.00532157	0.003135	0.083367	±	0.0137795	0.003585	1.80609	±	0.105963	0.002228
2244.08	2244.12	(Hex)2 (HexNAc)2 (Deoxyhexose)1 + (Man)3(GlcNAc)2	Complex/Hybrid	0.799825	±	0.243443	0.752435	±	0.149256	0.855555	0.950397	±	0.174282	0.541098	1.32262	±	0.334392	0.178073
2286.11	2285.15	(Hex)1 (HexNAc)3 (Deoxyhexose)1 + (Man)3(GlcNAc)2	Complex	0.514774	±	0.0788502	0.408952	±	0.0586291	0.217414	0.450664	±	0.0409036	0.384656	0.114765	±	0.021438	0.008753
2361.13	2360.17	(Hex)2 (HexNAc)1 (Deoxyhexose)1 (NeuAc)1 + (Man)3(GlcNAc)2	Hybrid	0.0961059	±	0.0202379	0.148547	±	0.0251161	0.110636	0.214698	±	0.0283506	0.019814	4.09632	±	0.86776	0.010013
2391.15	2390.18	(Hex)3 (HexNAc)1 (NeuAc)1 + (Man)3(GlcNAc)2	Complex/Hybrid	0.173636	±	0.0759291	0.266914	±	0.0237532	0.193866	0.334231	±	0.0340778	0.078988	1.63065	±	0.374772	0.016093
2397.16	2396.18	(Hex)6 + (Man)3(GlcNAc)2	High-mannose	26.8045	±	0.614233	31.114	±	3.64933	0.193866	34.5309	±	1.84015	0.014698	16.9354	±	2.23307	0.012348
2402.14	2401.2	(Hex)1 (HexNAc)2 (Deoxyhexose)1 (NeuAc)1 + (Man)3(GlcNAc)2	Complex	0.293038	±	0.0342562	0.327874	±	0.0692034	0.584567	0.311378	±	0.0305535	0.624241	0.376026	±	0.0645148	0.200653
2419.19	2418.21	(Hex)2 (HexNAc)2 (Deoxyhexose)2 + (Man)3(GlcNAc)2	Complex/Hybrid	0.933773	±	0.204744	0.135546	±	0.00595695	0.015351	0.317786	±	0.0555977	0.028169	0.56714	±	0.0981023	0.110636
2432.17	2431.21	(Hex)2 (HexNAc)2 (NeuAc)1 + (Man)3(GlcNAc)2	Complex/Hybrid	0.156695	±	0.0806096	0.316004	±	0.0707266	0.132555	0.366606	±	0.033561	0.04658	0.123805	±	0.0487277	0.662293
2449.19	2448.22	(Hex)3 (HexNAc)2 (Deoxyhexose)1 + (Man)3(GlcNAc)2	Hybrid	0.0837064	±	0.0212126	0.0545761	±	0.0158973	0.210956	0.0847095	±	0.0330611	0.97174	1.43544	±	0.3715	0.017041
2460.18	2459.24	(Hex)1 (HexNAc)3 (Deoxyhexose)2 + (Man)3(GlcNAc)2	Complex	0.813148	±	0.100624	0.162931	±	0.045335	0.005352	0.287157	±	0.0578534	0.010208	0.0662556	±	0.0109851	0.003564
2490.18	2489.25	(Hex)2 (HexNAc)3 (Deoxyhexose)1 + (Man)3(GlcNAc)2	Complex	0.635758	±	0.122388	0.832809	±	0.215456	0.348001	0.947323	±	0.158228	0.119583	0.155471	±	0.0373539	0.016454
2565.2	2564.27	(Hex)3 (HexNAc)1 (Deoxyhexose)1 (NeuAc)1 + (Man)3(GlcNAc)2	Hybrid	0.0505918	±	0.0114208	0.0811378	±	0.0199978	0.168758	0.118407	±	0.0179551	0.022774	3.67616	±	0.675394	0.006829
2601.19	2600.28	(Hex)7 + (Man)3(GlcNAc)2	High-mannose	4.33412	±	0.451315	4.77403	±	1.01693	0.624241	5.21252	±	1.05314	0.359504	3.17398	±	0.467356	0.092588
2606.21	2605.3	(Hex)2 (HexNAc)2 (Deoxyhexose)1 (NeuAc)1 + (Man)3(GlcNAc)2	Complex	0.678001	±	0.231803	1.53074	±	0.530774	0.133878	1.83407	±	0.31418	0.027543	0.595246	±	0.186272	0.740128
2623.25	2622.31	(Hex)3 (HexNAc)2 (Deoxyhexose)2 + (Man)3(GlcNAc)2	Hybrid	0.0629608	±	0.0227063	0.0394155	±	0.00869842	0.258468	0.0652385	±	0.00696879	0.917652	1.16891	±	0.229341	0.008996
2634.27	2633.33	(Hex)1 (HexNAc)3 (Deoxyhexose)3 + (Man)3(GlcNAc)2	Complex	0.544494	±	0.0585351	0.0985566	±	0.0111747	0.003564	0.139263	±	0.041839	0.006008	0.0258734	±	0.0111944	0.003135
2664.27	2663.34	(Hex)2 (HexNAc)3 (Deoxyhexose)2 + (Man)3(GlcNAc)2	Complex	0.956482	±	0.120273	0.161108	±	0.058277	0.005352	0.161365	±	0.0389985	0.004761	0.144041	±	0.0400533	0.00476
2694.27	2693.35	(Hex)3 (HexNAc)3 (Deoxyhexose)1 + (Man)3(GlcNAc)2	Complex	0.184977	±	0.0697954	0.250636	±	0.0833501	0.470113	0.377835	±	0.0769636	0.08772	0.0592274	±	0.0248559	0.104393
2780.31	2779.39	(Hex)2 (HexNAc)2 (Deoxyhexose)2 (NeuAc)1 + (Man)3(GlcNAc)2	Complex	0.676065	±	0.209856	0.111655	±	0.0376142	0.035601	0.173785	±	0.0215883	0.047135	0.305505	±	0.0736335	0.106842
2793.31	2792.38	(Hex)2 (HexNAc)2 (NeuAc)2 + (Man)3(GlcNAc)2	Complex	0.214874	±	0.134426	0.0763562	±	0.0370511	0.249717	0.103146	±	0.0179642	0.335953	0.0526228	±	0.0164863	0.193324
2797.31	2796.4	(Hex)3 (HexNAc)2 (Deoxyhexose)3 + (Man)3(GlcNAc)2	Complex/Hybrid	0.0342206	±	0.00589821	0.0385587	±	0.0214424	0.822273	0.0401548	±	0.00957637	0.522228	0.762925	±	0.143541	0.008042
2810.3	2809.4	(Hex)3 (HexNAc)2 (Deoxyhexose)1 (NeuAc)1 + (Man)3(GlcNAc)2	Complex/Hybrid	0.0679251	±	0.0066148	0.0542547	±	0.0189644	0.407448	0.0614746	±	0.012265	0.574875	0.951858	±	0.317442	0.031928
2826.33	2826.41	(Hex)4 (HexNAc)2 (Deoxyhexose)2 + (Man)3(GlcNAc)2	Hybrid	0.0532098	±	0.00989735	0.0299877	±	0.00257181	0.053692	0.0297029	±	0.00450333	0.061038	0.195853	±	0.0386459	0.01731
2838.33	2837.43	(Hex)2 (HexNAc)3 (Deoxyhexose)3 + (Man)3(GlcNAc)2	Complex	0.790888	±	0.0501211	0.159267	±	0.0537174	0.003135	0.117864	±	0.019583	0.002228	0.154529	±	0.050217	0.003135
2851.37	2850.42	(Hex)2 (HexNAc)3 (Deoxyhexose)1 (NeuAc)1 + (Man)3(GlcNAc)2	Complex	0.173967	±	0.0652194	0.890879	±	0.489326	0.136129	0.498176	±	0.139899	0.062932	0.0756586	±	0.0359085	0.169322
2939.34	2938.48	(Hex)3 (HexNAc)4 (Deoxyhexose)1 + (Man)3(GlcNAc)2	Complex	0.122499	±	0.0345237	0.178919	±	0.0903864	0.193866	0.281578	±	0.128039	0.017041	0.017081	±	0.00568954	0.49213
2968.34	2966.47	(Hex)2 (HexNAc)2 (Deoxyhexose)1 (NeuAc)2 + (Man)3(GlcNAc)2	Complex	0.0525541	±	0.00925896	0.135676	±	0.0698494	0.477336	0.155565	±	0.0264371	0.193324	0.040078	±	0.0201482	0.026478
2984.38	2983.49	(Hex)3 (HexNAc)2 (Deoxyhexose)2 (NeuAc)1 + (Man)3(GlcNAc)2	Hybrid	0.0138386	±	0.0101415	0.0154974	±	0.0065012	0.883242	0.0219863	±	0.00907388	0.470113	0.265235	±	0.0809742	0.025173
3025.41	3024.51	(Hex)2 (HexNAc)3 (Deoxyhexose)2 (NeuAc)1 + (Man)3(GlcNAc)2	Complex	0.219213	±	0.0719767	0.0533159	±	0.0289915	0.061194	0.0373223	±	0.00845913	0.041848	0.0765047	±	0.0342549	0.092588
3055.39	3054.52	(Hex)3 (HexNAc)3 (Deoxyhexose)1 (NeuAc)1 + (Man)3(GlcNAc)2	Complex	0.205478	±	0.0958855	0.584209	±	0.309947	0.193866	0.8199	±	0.158364	0.020813	0.0770387	±	0.039832	0.183306
3143.47	3142.58	(Hex)4 (HexNAc)4 (Deoxyhexose)1 + (Man)3(GlcNAc)2	Complex	0.0586351	±	0.0137446	0.0866293	±	0.0461	0.477336	0.2455	±	0.141733	0.16989	0.0225741	±	0.0192984	0.125215
3229.49	3228.61	(Hex)3 (HexNAc)3 (Deoxyhexose)2 (NeuAc)1 + (Man)3(GlcNAc)2	Complex	0.167854	±	0.0591186	0.0901269	±	0.0671078	0.309966	0.0937648	±	0.0217559	0.193866	0.0553327	±	0.0332619	0.106842
a, Glycan types are classified based on the deduced glycan compositions. Complex/Hybrid may possibly contain both structures. b, Prevalences, percentages to the total identified glycan ion intensity, are shown by means ± standard deviation (SD) of the experiments with the biological triplicates (n = 3). c, Multiple t-test with false discovery rate correction (Benjamini & Hochberg, 1995) with Q = …

## Sheet: Table S7
Table S7. Permethylated free N-glycan ion peaks identified by MALDI-TOF MS analysis obtained from WT HAP1, HAP-Z5Z7-DKO, HAP-Z4-KO, and HAP-Z4Z5Z7-TKO cells.
m/z (Observed)	m/z [M + Na]+ (monoisotopic mass)	Deduced glycosyl composition	Glycan typea	Estimated glycan amount (pmol/m protein)b															Prevalence (% to total)c
				WT			ΔZNT5ΔZNT7				ΔZNT4				ΔZNT4ΔZNT5ΔZNT7				WT			ΔZNT5ΔZNT7				ΔZNT4				ΔZNT4ΔZNT5ΔZNT7
				Mean	±	SD	Mean	±	SD	q-valued	Mean	±	SD	q-value	Mean	±	SD	q-value	Mean	±	SD	Mean	±	SD	q-value	Mean	±	SD	q-value	Mean	±	SD	q-value
518.204	518.257	(Hex)1(HexNAc)1	Lysosomal GN1	165.522	±	46.369	254.986	±	76.2886	0.671841	121.001	±	30.7788	0.609564	262.475	±	63.5222	0.274904	4.12172	±	1.00391	5.51509	±	1.407	0.681397	3.72335	±	0.653588	0.744785	5.13044	±	0.447254	0.303612
681.271	681.33	(Hex)3	Other	140.334	±	11.0652	142.218	±	71.2674	>0.9999	117.407	±	75.7776	0.769076	92.9592	±	11.3825	0.118817	3.51596	±	0.275062	3.06691	±	1.41825	0.807291	3.48935	±	1.92105	0.853908	1.87163	±	0.411951	0.05538
722.352	722.357	(Hex)2(HexNAc)1	Lysosomal GN1	1285.62	±	53.4515	1041.31	±	191.568	0.597825	1388.01	±	253.924	0.744603	1516.98	±	511.517	0.53483	32.2042	±	1.06934	22.8204	±	5.08141	0.184721	42.8244	±	2.66413	0.022398	29.3358	±	5.44419	0.504641
763.391	763.384	(Hex)1(HexNAc)2	Lysosomal GN2	30.3377	±	9.54633	48.7642	±	49.4146	>0.9999	18.7558	±	4.75459	0.514072	18.2835	±	4.49504	0.274904	0.756244	±	0.225147	1.03287	±	1.00623	0.807291	0.580397	±	0.118392	0.624281	0.357127	±	0.0321671	0.228598
879.447	879.431	(NeuAc)1(Hex)1(HexNAc)1	SialylLacNAc	326.349	±	37.0057	362.268	±	82.5722	>0.9999	154.458	±	88.4141	0.201608	599.997	±	217.343	0.274904	8.16461	±	0.732383	7.84141	±	1.41525	0.835972	4.62611	±	2.39413	0.20756	11.5704	±	2.70784	0.303612
926.482	926.457	(Hex)3(HexNAc)1	Lysosomal GN1	121.664	±	13.2946	207.789	±	20.3363	0.063687	115.365	±	5.49348	0.744603	250.797	±	97.3682	0.274904	3.04439	±	0.267873	4.51645	±	0.236621	0.031784	3.62099	±	0.565731	0.455281	4.82149	±	1.22262	0.303612
967.518	967.483	(Hex)2(HexNAc)2	Lysosomal GN2	109.972	±	20.1803	57.2308	±	7.62589	0.118906	87.865	±	8.08698	0.514072	54.3406	±	26.7369	0.274904	2.74472	±	0.417728	1.24415	±	0.130997	0.031784	2.73994	±	0.269292	0.853908	1.03283	±	0.376641	0.05538
1171.64	1171.58	(Hex)3(HexNAc)2	Lysosomal GN2	13.0795	±	1.46163	27.3748	±	17.8474	0.671841	6.34615	±	0.807177	0.037129	14.6841	±	4.84996	0.643027	0.327441	±	0.0323905	0.585488	±	0.354423	0.681397	0.198196	±	0.0288193	0.032746	0.285985	±	0.0739566	0.504641
1334.71	1334.66	(Hex)5(HexNAc)1	Cytosolic GN1	76.4967	±	55.9662	49.5637	±	6.92051	>0.9999	74.2571	±	31.6524	0.943554	34.2961	±	17.9717	0.359025	1.94156	±	1.48294	1.08501	±	0.197435	0.743175	2.40235	±	1.33124	0.744785	0.668633	±	0.339042	0.328486
1375.73	1375.68	(Hex)4(HexNAc)2	Lysosomal GN2	5.9074	±	1.05806	13.1734	±	9.62326	0.671841	3.31259	±	0.20828	0.118079	6.63384	±	0.429821	0.395565	0.1483	±	0.0292549	0.281176	±	0.192581	0.681397	0.103328	±	0.00826675	0.20756	0.133354	±	0.0253191	0.602517
1538.81	1538.76	(Hex)6(HexNAc)1	Cytosolic GN1	31.4992	±	19.8762	33.9982	±	14.8084	>0.9999	19.2215	±	6.02229	0.611097	8.52952	±	4.6849	0.274904	0.799403	±	0.532258	0.731765	±	0.283433	0.86393	0.620771	±	0.289137	0.744785	0.173465	±	0.0972424	0.303612
1742.91	1742.86	(Hex)7(HexNAc)1	Cytosolic GN1	17.4957	±	15.4708	13.7864	±	13.9745	>0.9999	7.44111	±	3.42534	0.611097	3.15613	±	0.539065	0.298399	0.446668	±	0.409332	0.291703	±	0.284748	0.807291	0.243589	±	0.147342	0.682275	0.0643599	±	0.0206353	0.303612
1947	1946.96	(Hex)8(HexNAc)1	Cytosolic GN1	10.4418	±	8.27957	12.2567	±	15.28	>0.9999	3.97332	±	1.5172	0.609564	1.98554	±	0.810017	0.298399	0.266034	±	0.219889	0.258063	±	0.313684	0.901437	0.127213	±	0.0572112	0.642423	0.041335	±	0.0213485	0.303612
			Total lysosomal GN1	1752.21	±	94.6101	1754.49	±	161.605	>0.9999	1776.64	±	278.017	0.937004	2290.87	±	709.895	0.359025	43.8649	±	0.856094	38.3443	±	5.0881	0.541296	54.9372	±	2.01779	0.013824	44.4215	±	7.11309	0.944442
			Total cytosolic GN1	135.933	±	99.0587	109.605	±	37.156	>0.9999	104.893	±	39.7053	0.769076	47.9672	±	21.5415	0.308317	3.45366	±	2.6325	2.36654	±	0.690471	0.807291	3.39392	±	1.76696	0.853908	0.947792	±	0.416973	0.303612
a, According to proposed FNGs metabolism (PMID: 25772500), the number of hexoses ranging from 1 to 4 are referred to as lysosomal FNGs with either single or double GlcNAc residues at the reducing ends (GN1 or GN2, respectively), while those with 5 to 8 hexoses are termed cytosolic FNGs. b, Glycan amounts, which were calculated based on ion intensities compared to lacto-N-fucopentaose I (m/z 1100,…
